# Supplementary material for: Expression of Concern: Cholecystectomy can increase the risk of colorectal cancer: A meta-analysis of 10 cohort studies
Source: PLoS One. 2024 Mar 8;19(3):e0300484. doi: 10.1371/journal.pone.0300484 (PMC10923401; doi:10.1371/journal.pone.0300484)
Supplement: S1 File — (ZIP) [file pone.0300484.s001.zip]

Archive with 56 entries (51 files):
- colorectal cancer retrieval strategy.csv
- Original Data.xlsx
- pubmed_result.txt
- Raw data specification.docx
- The relationship between cholecystectomy and the risk of colorectal cancer.Data/
- The relationship between cholecystectomy and the risk of colorectal cancer.Data/PDF/
- The relationship between cholecystectomy and the risk of colorectal cancer.Data/PDF/3000375720/
- The relationship between cholecystectomy and the risk of colorectal cancer.Data/PDF/3000375720/pubmed_result (5).txt
- The relationship between cholecystectomy and the risk of colorectal cancer.Data/rdb/
- The relationship between cholecystectomy and the risk of colorectal cancer.Data/rdb/csort.frm
- The relationship between cholecystectomy and the risk of colorectal cancer.Data/rdb/csort.MYD
- The relationship between cholecystectomy and the risk of colorectal cancer.Data/rdb/csort.MYI
- The relationship between cholecystectomy and the risk of colorectal cancer.Data/rdb/db.opt
- The relationship between cholecystectomy and the risk of colorectal cancer.Data/rdb/jterms.frm
- The relationship between cholecystectomy and the risk of colorectal cancer.Data/rdb/jterms.MYD
- The relationship between cholecystectomy and the risk of colorectal cancer.Data/rdb/jterms.MYI
- The relationship between cholecystectomy and the risk of colorectal cancer.Data/rdb/misc.frm
- The relationship between cholecystectomy and the risk of colorectal cancer.Data/rdb/misc.MYD
- The relationship between cholecystectomy and the risk of colorectal cancer.Data/rdb/misc.MYI
- The relationship between cholecystectomy and the risk of colorectal cancer.Data/rdb/pdf_index.frm
- The relationship between cholecystectomy and the risk of colorectal cancer.Data/rdb/pdf_index.MYD
- The relationship between cholecystectomy and the risk of colorectal cancer.Data/rdb/pdf_index.MYI
- The relationship between cholecystectomy and the risk of colorectal cancer.Data/rdb/refs.frm
- The relationship between cholecystectomy and the risk of colorectal cancer.Data/rdb/refs.MYD
- The relationship between cholecystectomy and the risk of colorectal cancer.Data/rdb/refs.MYI
- The relationship between cholecystectomy and the risk of colorectal cancer.Data/rdb/refs_ext.frm
- The relationship between cholecystectomy and the risk of colorectal cancer.Data/rdb/refs_ext.MYD
- The relationship between cholecystectomy and the risk of colorectal cancer.Data/rdb/refs_ext.MYI
- The relationship between cholecystectomy and the risk of colorectal cancer.Data/rdb/reftype.frm
- The relationship between cholecystectomy and the risk of colorectal cancer.Data/rdb/terms.frm
- The relationship between cholecystectomy and the risk of colorectal cancer.Data/rdb/terms.MYD
- The relationship between cholecystectomy and the risk of colorectal cancer.Data/rdb/terms.MYI
- The relationship between cholecystectomy and the risk of colorectal cancer.Data/tdb/
- The relationship between cholecystectomy and the risk of colorectal cancer.Data/tdb/csort.frm
- The relationship between cholecystectomy and the risk of colorectal cancer.Data/tdb/csort.MYD
- The relationship between cholecystectomy and the risk of colorectal cancer.Data/tdb/csort.MYI
- The relationship between cholecystectomy and the risk of colorectal cancer.Data/tdb/db.opt
- The relationship between cholecystectomy and the risk of colorectal cancer.Data/tdb/jterms.frm
- The relationship between cholecystectomy and the risk of colorectal cancer.Data/tdb/jterms.MYD
- The relationship between cholecystectomy and the risk of colorectal cancer.Data/tdb/jterms.MYI
- The relationship between cholecystectomy and the risk of colorectal cancer.Data/tdb/misc.frm
- The relationship between cholecystectomy and the risk of colorectal cancer.Data/tdb/misc.MYD
- The relationship between cholecystectomy and the risk of colorectal cancer.Data/tdb/misc.MYI
- The relationship between cholecystectomy and the risk of colorectal cancer.Data/tdb/pdf_index.frm
- The relationship between cholecystectomy and the risk of colorectal cancer.Data/tdb/pdf_index.MYD
- The relationship between cholecystectomy and the risk of colorectal cancer.Data/tdb/pdf_index.MYI
- The relationship between cholecystectomy and the risk of colorectal cancer.Data/tdb/refs.frm
- The relationship between cholecystectomy and the risk of colorectal cancer.Data/tdb/refs.MYD
- The relationship between cholecystectomy and the risk of colorectal cancer.Data/tdb/refs.MYI
- The relationship between cholecystectomy and the risk of colorectal cancer.Data/tdb/refs_ext.frm
- The relationship between cholecystectomy and the risk of colorectal cancer.Data/tdb/refs_ext.MYD
- The relationship between cholecystectomy and the risk of colorectal cancer.Data/tdb/refs_ext.MYI
- The relationship between cholecystectomy and the risk of colorectal cancer.Data/tdb/terms.frm
- The relationship between cholecystectomy and the risk of colorectal cancer.Data/tdb/terms.MYD
- The relationship between cholecystectomy and the risk of colorectal cancer.Data/tdb/terms.MYI
- The relationship between cholecystectomy and the risk of colorectal cancer.enl
