# Supplementary material for: Expression of Concern: Cholecystectomy can increase the risk of colorectal cancer: A meta-analysis of 10 cohort studies
Source: PLoS One. 2024 Mar 8;19(3):e0300484. doi: 10.1371/journal.pone.0300484 (PMC10923401; doi:10.1371/journal.pone.0300484)
Supplement: S1 File — (ZIP) [file pone.0300484.s001.zip › colorectal cancer retrieval strategy.csv]

Recent queries in pubmed
Search	Query	Items found	Time
#22	Search ((((((((((((((((((((("Colonic Neoplasms"[Mesh]) OR Colonic Neoplasm) OR Neoplasm, Colonic) OR Neoplasms, Colonic) OR Colon Neoplasms) OR Colon Neoplasm) OR Neoplasm, Colon) OR Neoplasms, Colon) OR Cancer of Colon) OR Colon Cancers) OR Cancer of the Colon) OR Colonic Cancer) OR Cancer, Colonic) OR Cancers, Colonic) OR Colonic Cancers) OR Colon Cancer) OR Cancer, Colon) OR Cancers, Colon)) A…	146	22:38:21
#21	Search ((((((((((((((((((("Colonic Neoplasms"[Mesh]) OR Colonic Neoplasm) OR Neoplasm, Colonic) OR Neoplasms, Colonic) OR Colon Neoplasms) OR Colon Neoplasm) OR Neoplasm, Colon) OR Neoplasms, Colon) OR Cancer of Colon) OR Colon Cancers) OR Cancer of the Colon) OR Colonic Cancer) OR Cancer, Colonic) OR Cancers, Colonic) OR Colonic Cancers) OR Colon Cancer) OR Cancer, Colon) OR Cancers, Colon)) AND…	327	22:37:08
#20	Search ((((((((((((((((("Colonic Neoplasms"[Mesh]) OR Colonic Neoplasm) OR Neoplasm, Colonic) OR Neoplasms, Colonic) OR Colon Neoplasms) OR Colon Neoplasm) OR Neoplasm, Colon) OR Neoplasms, Colon) OR Cancer of Colon) OR Colon Cancers) OR Cancer of the Colon) OR Colonic Cancer) OR Cancer, Colonic) OR Cancers, Colonic) OR Colonic Cancers) OR Colon Cancer) OR Cancer, Colon) OR Cancers, Colon	123963	22:35:37
#19	Search ("Cholecystectomy"[Mesh]) OR "Cholecystectomy, Laparoscopic"[Mesh]	25511	22:31:59
#18	Search Cancers, Colon	85148	22:31:01
#17	Search Cancer, Colon	114188	22:30:42
#16	Search Colon Cancer	114188	22:30:19
#15	Search Colonic Cancers	76207	22:30:08
#14	Search Cancers, Colonic	76207	22:30:01
#13	Search Cancer, Colonic	79503	22:29:48
#12	Search Colonic Cancer	79503	22:29:37
#11	Search Cancer of the Colon	114188	22:29:22
#10	Search Colon Cancers	85148	22:29:13
#9	Search Cancer of Colon	114188	22:29:08
#8	Search Neoplasms, Colon	105781	22:28:51
#7	Search Neoplasm, Colon	85479	22:28:40
#6	Search Colon Neoplasm	85479	22:28:28
#5	Search Colon Neoplasms	105781	22:28:15
#4	Search Neoplasms, Colonic	75813	22:28:04
#3	Search Neoplasm, Colonic	76216	22:27:51
#2	Search Colonic Neoplasm	76216	22:27:38
#1	Search "Colonic Neoplasms"[Mesh]	65587	22:27:04
