# Supplementary material for: Expression of Concern: Cholecystectomy can increase the risk of colorectal cancer: A meta-analysis of 10 cohort studies
Source: PLoS One. 2024 Mar 8;19(3):e0300484. doi: 10.1371/journal.pone.0300484 (PMC10923401; doi:10.1371/journal.pone.0300484)
Supplement: S1 File — (ZIP) [file pone.0300484.s001.zip › Original Data.xlsx]

## Sheet: Sheet1
Table 1.Characteristics of 13 cohort studies
Author,Year, Country, （Study period）	sample size	Age: Mean or Range	Cases	Follow-up, Years	Exposure ascertainment	Outcome ascertainment	Effect Estimate (95% CI)			Adjustments	NOS
							CRC	CC	RC
Linos,D,1981,USA,1950-1969	1681	NA	42	20	Hospital datebase	Hospital records and self reporting	1.3(0.9-1.9)w 1.3(0.7-2.2)m	NA	NA	NA	6
Turunen,M.J.,1981,Helsinki,1969-1977	13822	NA	304	11	Hospital datebase	autopsy examination	1.59(1.01-2.55)	NA	NA	age.sex	6
Adami,H.O.,1983, Sweden,1964-1978	16773	51.5±14.2 m 45.6±16.5 w 47.4±16.0 t	130 (46m;84w）	11--14	Health and Welfare inpatient register	ICD code	0.79（0.58-1.05）m 0.88（0.70-1.09）w 0.85（0.68-1.07）t	0.80（0.52-1.17）m 1.04（0.80-1.34）w 0.95（0.76-1.18）t	0.77（0.48-1.20）m 0.63（0.40-0.94）w 0.69（0.50-0.93）t	age,sex	8
Adami,H.O.,1987, Sweden,1964-1967	16439	47.4±16.0	150	14--17	Health and Welfare， national registry	ICD code	NA	0.81(0.55-1.14)m 1.02(0.82-1.28)w 0.95(0.76-1.13)t	0.94(0.60-1.40)m 0.73(0.48-1.07)w 0.82(0.61-1.08)t	age，sex	7
Nielsen,G.P.,1991,Iceland,1955-1980	3425	59.5 m; 53.7 w	57	8--33	Icelandic Cancer Registry	diagnosed	1.38(0.83-2.15)m 0.96(0.69-1.31)w	1.74(0.99-2.82)m 0.95(0.64-1.37)w	0.65(0.13-1.19)m 0.98(0.45-1.86)w	age,sex,cancer site, and calendar year	8
Ekbom,A.,1993, Sweden,1965-1983	62615	55.4 m; 49.2 w	414/CRC; 173/ACC; 153/DCC; 219/RC	23	Health and Welfare	ICD code	NA	0.93(0.78-1.10)m 1.09(0.97-1.23)w 1.03(0.94-1.14)t (S)	0.94(0.76-1.14)m 0.91(0.76-1.09)w 0.92(0.80-1.05)t	sex,age at operation, follow-up,underlying diagnosis,type of operation, cancer sites	7
Goldbohm,R.A., 1993,Netherlands,1983-1986	120852	55-69	408	3.3	Cancer registries;The PALGA registry	ICD-Oncology codes	1.78(1.03-3.08) m 1.51(1.02-2.23) w	1.66(0.61-4.52)Rc m 1.89(1.04-3.42)Rc w 2.22(0.90-5.46)Lc m 1.25(0.60-2.59)Lc w	1.70(0.73-3.94) m 1.55(0.73-3.27) w	no cholecystectomy,age large-bowel cancer in first-degree relatives, Quetelet index, arity (w), intake of energy and alcohol and fat(m), meat protein(m)and dietary fibre	6
Lagergren,J.,2001,Sweden,1965-1997	278460	52.2	861/ACC; 290/TCC; 74/DCC; 644/SCC; 1172/RC	≥30(12.1）	Swedish Inpatient Register	ICD code	NA	1.06(1.08-1.24)Ac 1.05(0.93-1.17)Tc 0.84(0.66-1.05)Dc 1.00(0.92-1.08)Sc	0.95(0.89-1.00)	person years,age, calendar year,bile duct surgery,age,sex,LC or OC	7
Schernhammer,E.S.,2003,USA,1982-1998	85,184 w	50.8(36–61)	133	16	The Nurses’ Health Study	questionnaire, diagnosed	1.19 (0.98–1.44)	1.35(0.97–1.88) Proximal CC 0.95(0.64–1.43) Distal CC 1.17(0.91–1.51) All CC	1.58 (1.05–2.36)	age, smoking history, height, weight, physical activity, aspirin use, menopausal status, postmenopausal hormone use, family history of CRC,special screen,diet	7
Goldacre,MJ,2005,England,1963-1999	39254	15--84	320/CC; 185/RC	10	Oxford record-linkage study	ICD code	NA	1.01(0.90-1.12)	1.04(0.89-1.20)	cancer incidence rates, age,sex, calendar year,residence district,excluding cancers in the first 2 years after admission for cholecystectomy or reference condition	6
Shao,T.,2005,England,1987-2002	77201	≥40	2515	≥1	GPRD	diagnosed	1.43(1.18-1.73)m 1.23(1.05-1.45)w 1.32(1.16-1.48)t	1.76(1.40-2.21)m 1.35(1.12-1.63)w 1.51(1.30-1.74)t	0.98(0.77-1.25)m 1.01(0.81-1.25)w 1.00(0.85-1.17)t	age,sex,BMI,smoke,HRT, NSAIDS use,T2DM,calcium use,HMG-CoA reductase inhibitor use	8
Hartz,A.,2012,USA,1993-1998	150,912 w	50--79	1207	8	National database	Self-report	1.36(1.13-1.64)	NA	NA	age, smoking, obesity, family history, comorbidities	7
Chen,Y.K.,2014, China,2000-2010	15545	55	551	11	NHI system	ICD code	1.56（1.12-2.17）	2.98(1.08-8.21)AC 1.61(0.10-26.2)TC NA DC 1.47(0.39-5.50)SC	2.46(1.13-5.39)	index date，age，sex	7
	Notes：m represents men;w represents women;trepresents total;NA represents data not applicable;CRC represents colorectal caner;CC represents colon cancer;ADC represents ascending colon cancer;TCC represents transverse colon cancer;DCC represents descending colon cancer;SCC represents sigmoid colon cancer;RC represents rectum cancer;Ac represents ascending colon;Tc represents transverse colon;Dc re…
								supplementary
								ACC	DCC
								0.98(0.73-1.28)m	0.99(0.75-1.29)m
								1.24(1.03-1.48)w	1.09(0.88-1.33)w
								1.15(0.98-1.33)t	1.05(0.89-1.23)t

## Sheet: Sheet2
Table 2. Subgroup Analyses of the Associations between cholecystectomy and CRC, CC and RC Risks.
		CRC		CC		RC
		RR(95%CI)	P(I2%)	RR(95%CI)	P(I2%)	RR(95%CI)	P(I2%)
Sex
men		1.11(0.89-1.38)	0.001(75.0)	1.15(0.91-1.45)	0.000(81.5%)	0.97(0.85-1.11)	0.287(18.8)
women		1.12(1.00-1.25)	0.020(56.0)	1.14(1.00-1.30)	0.089(47.6)	0.95(0.84-1.06)	0.044(51.4)
overall		1.11(1.00-1.23)	0.000(65.4)	1.14(1.00-1.29)	0.000(72.1%)	0.96(0.87-1.04)	0.082(35.9)
Location
AC				1.17(1.07-1.20)	0.175(36.9)
TC				1.05(0.94-1.18)	0.764(0.00)
DC				1.00(0.88-1.14)	0.118(49.0)
SC				1.00(0.92-1.08)	0.569(0.00)
AC+DC				1.14(1.07-1.20)	0.032(52.4)
AC+TC+DC+SC				1.08(1.04-1.13)	0.021(49.9)
Region
Western counties		1.11(1.02-1.21)	0.000(69.7)
	Notes: AC represents ascending colon; TC represents transverse colon; DC represents descending colon; SC represents sigmoid colon; Overall means combining men and women; ACC represents ascending colon cancer; TCC represents transverse colon cancer; DCC represents descending colon cancer; SCC represents sigmoid colon cancer.RR represents represents the relative risk;CI represents the confidence in…

## Sheet: Sheet3
study	rr	lci	uci	year	study	rr	lci	uci
1	1.3	0.95	1.78	13	5	1.6	1.16	2.19	3.3
2	1.59	1.01	2.55	11	9	1.36	1.12	1.66	8
3	0.85	0.68	1.07	11
4	1.08	0.82	1.4	8-33
6	1.19	0.98	1.44	16
7	1.02	0.93	1.11	10
10	1.56	1.12	2.17	11

## Sheet: Sheet4
Table 2. Sub-group Analyses of the Associations between Cholecystectomy and CRC, CC and RC Risks.
			CRC				CC				RC
			RR (95%CI)		P (I2%)	RR (95%CI)		P (I2%)	RR (95%CI)			P (I2%)
Sex
male		1. 26(0.93-1.70)		0.012(68.9)		1.32(0.93-1.87)		0.000(84.9)		1.06(0.75-1.50)		0.126(44.3)
female		1.17(1.03-1.34)		0.054(51.5)		1.22(0.96-1.54)		0.074(56.8)		1.02(0.74-1.39)		0.038(57.5)
overall		1.19(1.06-1.35)		0.007(57.4)		1.26(1.04-1.54)		0.000(76.8)		1.03(0.84-1.27)		0.040(47.3)
Location
AC		NA		NA		1.21(1.06-1.39)		0.175(36.9)		NA		NA
DC		NA		NA		1.57(0.89-2.77)		0.332(0.0)		NA		NA
AC+DC		NA		NA		1.23(1.08-1.40)		0.217(26.7)		NA		NA
AC+TC+DC+SC		NA		NA		1.19(1.09-1.29)		0.391(5.3)		NA		NA
Region
USA		1.28(1.12-1.45)		0.631(0.00)		NA		NA		NA		NA
Europe		1.16(0.98-1.38)		0.001(74.5)		NA		NA		NA		NA
Western counties		1.20(1.05-1.36)		0.001(68.7)		NA		NA		NA		NA

## Sheet: Sheet5
Table 1.Characteristics of 13 cohort studies
Author,Year, Country, （Study period）	sample size	Age: Mean or Range	Cases	Follow-up, Years	Exposure ascertainment	Outcome ascertainment	Effect Estimate (95% CI)			Adjustments	NOS
							CRC	CC	RC
Linos,D,1981,USA,1950-1969	1681	NA	42	1--29	Hospital datebase	Hospital records and self reporting	1.3(0.7-2.2)m 1.3(0.9-1.9)w	0.9(0.3-1.9) CC m 1.7(1.1-2.5) CC w 1.7(0.5-4.3) Ac m 2.1(1.1-3.6) Ac w	2.3 (0.9-4.8) m 0.5 (0.1-1.3) w	Age,Sex, Stage of colonic cancer.	6
Adami,H.O.,1983, Sweden,1964-1978	16773	51.5±14.2 m 45.6±16.5 w 47.4±16.0 t	130 (46m;84w）	11--14	Health and Welfare inpatient register	ICD code	0.79（0.58-1.05）m 0.88（0.70-1.09）w 0.85（0.68-1.07）t	0.80（0.52-1.17）m 1.04（0.80-1.34）w 0.95（0.76-1.18）t	0.77（0.48-1.20）m 0.63（0.40-0.94）w 0.69（0.50-0.93）t	age,sex	8
Nielsen,G.P.,1991,Iceland,1955-1980	3425	59.5 m; 53.7 w	57	8--33	Icelandic Cancer Registry	diagnosed	1.38(0.83-2.15)m 0.96(0.69-1.31)w	1.74(0.99-2.82)m 0.95(0.64-1.37)w	0.65(0.13-1.19)m 0.98(0.45-1.86)w	age,sex,cancer site, and calendar year	8
Goldbohm,R.A., 1993,Netherlands,1983-1986	120852	55-69	408	3.3	Cancer registries;The PALGA registry	ICD-Oncology codes	1.78(1.03-3.08) m 1.51(1.02-2.23) w	1.66(0.61-4.52)Rc m 1.89(1.04-3.42)Rc w 2.22(0.90-5.46)Lc m 1.25(0.60-2.59)Lc w	1.70(0.73-3.94) m 1.55(0.73-3.27) w	no cholecystectomy,age large-bowel cancer in first-degree relatives, Quetelet index, arity (w), intake of energy and alcohol and fat(m), meat protein(m)and dietary fibre	6
Schernhammer,E.S.,2003,USA,1982-1998	85,184 w	50.8(36–61)	133	16	The Nurses’ Health Study	questionnaire, diagnosed	1.19 (0.98–1.44)	1.35(0.97–1.88) Proximal CC 0.95(0.64–1.43) Distal CC 1.17(0.91–1.51) All CC	1.58 (1.05–2.36)	age, smoking history, height, weight, physical activity, aspirin use, menopausal status, postmenopausal hormone use, family history of CRC,special screen,diet	7
Goldacre,MJ,2005,England,1963-1999	39254	15--84	320/CC; 185/RC	10	Oxford record-linkage study	ICD code	NA	1.01(0.90-1.12)	1.04(0.89-1.20)	cancer incidence rates, age,sex, calendar year,residence district,excluding cancers in the first 2 years after admission for cholecystectomy or reference condition	6
Shao,T.,2005,England,1987-2002	77201	≥40	2515	≥1	GPRD	diagnosed	1.43(1.18-1.73)m 1.23(1.05-1.45)w 1.32(1.16-1.48)t	1.76(1.40-2.21)m 1.35(1.12-1.63)w 1.51(1.30-1.74)t	0.98(0.77-1.25)m 1.01(0.81-1.25)w 1.00(0.85-1.17)t	age,sex,BMI,smoke,HRT, NSAIDS use,T2DM,calcium use,HMG-CoA reductase inhibitor use	8
Hartz,A.,2012,USA,1993-1998	150,912 w	50--79	1207	8	National database	Self-report	1.36(1.13-1.64)	NA	NA	age, smoking, obesity, family history, comorbidities	7
Chen,Y.K.,2014, China,2000-2010	15545	55	551	11	NHI system	ICD code	1.56（1.12-2.17）	2.98(1.08-8.21)AC 1.61(0.10-26.2)TC NA DC 1.47(0.39-5.50)SC	2.46(1.13-5.39)	index date，age，sex	7

## Sheet: Sheet6
Author, year, country, study period	Sample size	Age: Mean or Range	Cases	Follow-up years	Exposure ascertainment	Outcome ascertainment	Effect estimate (RR, 95% CI)			Adjustments	NOS
							CRC	CC	RC
Linos, D., 1981,USA, 1950-1969	1681	NA	42	1-29(13)	Hospital database	Hospital records and self-report	1.3 (0.7-2.2) m	0.9 (0.3-1.9) CC m	2.3 (0.9-4.8) m	Age, Sex, Stage of colon cancer	7
							1.3 (0.9-1.9) w	1.7 (1.1-2.5) CC w	0.5 (0.1-1.3) w
								1.7 (0.5-4.3) AC m
								2.1 (1.1-3.6) AC w
Turunen, M.J., 1981,Helsinki,1969-1977	13822	NA	304	11	Hospital database	Autopsy examination	1.59 (1.01-2.55)	3.00 (NA) Rc	NA	Age, sex	6
								1.20 (NA) Lc
								1.31 (NA) Sc
Adami, H.O., 1983, Sweden, 1964-1978	16773	51.5±14.2 m	130(46 m;84w)	11--14	Health and welfare inpatient register	ICD code	0.79 (0.58-1.05) m	0.80 (0.52-1.17) m	0.77 (0.48-1.20) m	Age, sex	8
		45.6±16.5 w					0.88 (0.70-1.09) w	1.04 (0.80-1.34) w	0.63 (0.40-0.94) w
		47.4±16.0 t					0.85 (0.68-1.07) t	0.95 (0.76-1.18) t	0.69 (0.50-0.93) t
Nielsen, G.P., 1991,Iceland, 1955-1980	3425	59.5 m	57	8-33	Icelandic Cancer Registry	Diagnosed	1.38 (0.83-2.15) m	1.74 (0.99-2.82) m	0.65 (0.13-1.19) m	Age, sex, cancer site, and calendar year	8
		53.7 w					0.96 (0.69-1.31) w	0.95 (0.64-1.37) w	0.98 (0.45-1.86) w
Goldbohm, R.A.,1993, Netherlands,1983-1986	120852	55-69	478	3.3	Cancer registry; The PALGA registry	ICD-Oncology codes	1.78 (1.03-3.08) m	1.66 (0.61-4.52) Rc m	1.70 (0.73-3.94) m	No cholecystectomy, age, large bowel cancer in first-degree relatives, Quetelet index, parity (w), intake of energy and alcohol and fat (m), meat protein (m) and dietary fiber	7
							1.51 (1.02-2.23) w	1.89 (1.04-3.42) Rc w	1.55 (0.73-3.27) w
								2.22 (0.90-5.46) Lc m
								1.25 (0.60-2.59) Lc w
Schernhammer, E.S,2003, USA,1982-1998	85,184 w	50.8 (36–61)	133	16	The Nurses’ Health Study	Questionnaire, diagnosed	1.19 (0.98–1.44)	1.35 (0.97–1.88) Proximal CC	1.58 (1.05–2.36)	Age, smoking history, height, weight, physical activity, aspirin use,menopausal status, postmenopausal hormone use, family history of CRC, special screen, diet
								0.95 (0.64–1.43) Distal CC
								1.17 (0.91–1.51)Total CC
Goldacre, MJ, 2005,England, 1963-1999	39254	15--84	320/CC;	≥10	Oxford record-linkage study	ICD code	NA	1.01 (0.90-1.12)	1.04 (0.89-1.20)	Cancer incidence rates, age, sex, calendar year, residence district, excluding cancers in the first 2 years after admission for cholecystectomy or reference conditions	6
			185/RC
Shao, T., 2005,England, 1987-2002	77201	≥40	2515	15	GPRD	Diagnosed	1.43 (1.18-1.73) m	1.76 (1.40-2.21) m	0.98 (0.77-1.25) m	Age, sex, BMI, smoke, HRT, NSAID use, T2DM, calcium use, HMG-CoA reductase inhibitor use, diet	8
							1.23 (1.05-1.45) w	1.35 (1.12-1.63) w	1.01 (0.81-1.25) w
							1.32 (1.16-1.48) t	1.51 (1.30-1.74) t	1.00 (0.85-1.17) t
Hartz, A., 2012, USA, 1993-1998	150,912 w	50--79	1489	8	National database	Self-report	1.36 (1.13-1.64)	NA	NA	Age, smoking,diet, obesity, hormone therapy, use aspirin and NSAIDs,family history,comorbidities	7
Chen, Y.K., 2014, China, 2000-2010	15545	55	551	11	NHI system	ICD code	1.56 (1.12-2.17)	2.98 (1.08-8.21) AC	2.46 (1.13-5.39)	Index date, age, sex	7
								1.61 (0.10-26.2) TCC
								NA DCC
								1.47 (0.39-5.50) SCC

## Sheet: Sheet7
Table 2. Subgroup Analyses of the Associations between cholecystectomy and CRC, CC and RC Risks.
		CRC				CC				RC
		Studies	Samples	RR(95%CI)	P(I2%)	Studies	Samples	RR(95%CI)	P(I2%)	Studies	Samples	RR(95%CI)	P(I2%)
Sex
male		6	1751	1.26(0.93-1.70)	0.012(68.9)	5	810	1.37(0.93-2.03)	0.010(69.7)	5	663	1.06(0.75-1.50)	0.126(44.3)
female		8	3327	1.17(1.03-1.34)	0.054(51.5)	6	2215	1.25(1.06-1.49)	0.093(47.0)	6	787	1.02(0.74-1.39)	0.038(57.5)
overall		14	5583	1.19(1.06-1.35)	0.007(57.4)	11	3345	1.31(1.11-1.56)	0.005(60.6)	11	1647	1.03(0.84-1.27)	0.040(47.3)
female(a)		6	1705	1.05(0.91-1.20)	0.045(55.3)	5	2141	1.29(1.03-1.60)	0.058(56.1)	NA	NA	NA	NA
Location
AC		NA	NA	NA	NA	8	215	1.18(1.11-1.26)	0.134(36.9)	NA	NA	NA	NA
DC		NA	NA	NA	NA	3	158	1.12(0.81-1.56)	0.230(32.1)	NA	NA	NA	NA
AC+DC		NA	NA	NA	NA	11	373	1.18(1.11-1.26)	0.167(29.3)	NA	NA	NA	NA
AC+TC+DC+SC		NA	NA	NA	NA	13	417	1.18(1.11-1.26)	0.283(16.0)	NA	NA	NA	NA
Region
USA		3	1664	1.28(1.12-1.45)	0.631(0.0)	NA	NA	NA	NA	NA	NA	NA	NA
Europe		6	3989	1.16(0.98-1.38)	0.001(74.5)	NA	NA	NA	NA	NA	NA	NA	NA
Western counties		9	5653	1.20(1.05-1.36)	0.001(68.7)	NA	NA	NA	NA	NA	NA	NA	NA
NOS≥7		8	5395	1.24(1.09-1.42)	0.014(60.2)	7	3025	1.37(1.12-1.69)	0.006(66.9)	7	1462	1.15(0.86-1.54)	0.005(67.3)
				Notes: AC represents ascending colon; TC represents transverse colon; DC represents descending colon; SC represents sigmoid colon; Overall means combining men and women; ACC represents ascending colon cancer; TCC represents transverse colon cancer; DCC represents descending colon cancer; SCC represents sigmoid colon cancer.RR represents represents the relative risk;CI represents the confidence in…
					Number of cases less than total number in the study due to missing values for several variables used for adjustment
					The numbers of colon and rectal cancers may not be equal to the total number of colorectal cancers because in some cases the specific site of the cancer was unknown.
