# Supplementary material for: Expression of Concern: Cholecystectomy can increase the risk of colorectal cancer: A meta-analysis of 10 cohort studies
Source: PLoS One. 2024 Mar 8;19(3):e0300484. doi: 10.1371/journal.pone.0300484 (PMC10923401; doi:10.1371/journal.pone.0300484)
Supplement: S1 File — (ZIP) [file pone.0300484.s001.zip › pubmed_result.txt]

PMID- 25834337
OWN - NLM
STAT- MEDLINE
DA  - 20150402
DCOM- 20160120
LR  - 20150404
IS  - 2219-2840 (Electronic)
IS  - 1007-9327 (Linking)
VI  - 21
IP  - 12
DP  - 2015 Mar 28
TI  - Cholecystectomy and the risk of alimentary tract cancers: a systematic review.
PG  - 3679-93
LID - 10.3748/wjg.v21.i12.3679 [doi]
AB  - AIM: To investigate the association between cholecystectomy and gastro-intestinal
      tract (GIT) cancers. METHODS: We conducted a systematic review according to the
      PRISMA guidelines. A MEDLINE search was performed with predefined search criteria
      for English Language articles on the association between cholecystectomy and GIT 
      cancers. Additional articles were retrieved by manual search of references. All
      relevant articles were accessed in full text. Data on study type; cases;
      controls; country; effect estimate; adjustments for confounders and quality of
      publication were extracted. The quality of the publications were scored by
      adherence to the STROBE checklist. The data for each part of the GIT were
      presented in separate tables. RESULTS: Seventy-five studies and 5 meta-analyses
      satisfied the predefined criteria for inclusion and were included in this review.
      There were inconsistent reports and no strong evidence of an association between 
      cholecystectomy and cancers of the oesophagus (Adenocarcinoma), pancreas, small
      bowel and right-sided colon cancers. In squamous cancer of the oesophagus,
      cancers of the stomach, liver, bile ducts, small bowel and left sided colon
      cancers, good quality studies suggested a lack of association with
      cholecystectomy. Equally, distal colon and rectal cancers were found not to be
      associated with cholecystectomy. Several mechanisms for carcinogenesis/promotion 
      of carcinogensis have been proposed. These have focused on a role for bile salts 
      in carcinogenesis with several potential mutagenic molecular events and gut
      metabolic hormones signaling cell proliferation or initiation of carcinogenesis. 
      CONCLUSION: This is a comprehensive review of the association between GIT cancers
      and cholecystectomy. This review found no clear association between
      cholecystectomy and GIT cancers.
FAU - Coats, Maria
AU  - Coats M
AD  - Maria Coats, Sami M Shimi, Department of Surgery, Ninewells Hospital and Medical 
      School, University of Dundee, Dundee DD1 9SY, Scotland.
FAU - Shimi, Sami M
AU  - Shimi SM
AD  - Maria Coats, Sami M Shimi, Department of Surgery, Ninewells Hospital and Medical 
      School, University of Dundee, Dundee DD1 9SY, Scotland.
LA  - eng
PT  - Journal Article
PT  - Review
PL  - United States
TA  - World J Gastroenterol
JT  - World journal of gastroenterology
JID - 100883448
SB  - IM
MH  - Cholecystectomy/*adverse effects
MH  - Digestive System Neoplasms/diagnosis/*epidemiology
MH  - Humans
MH  - Odds Ratio
MH  - Risk Assessment
MH  - Risk Factors
MH  - Treatment Outcome
PMC - PMC4375594
OID - NLM: PMC4375594
OTO - NOTNLM
OT  - Cancer
OT  - Carcinogenesis
OT  - Cholecystectomy
OT  - Gastro-intestinal tract
EDAT- 2015/04/04 06:00
MHDA- 2016/01/21 06:00
CRDT- 2015/04/03 06:00
PHST- 2014/09/30 [received]
PHST- 2014/12/05 [revised]
PHST- 2015/01/30 [accepted]
AID - 10.3748/wjg.v21.i12.3679 [doi]
PST - ppublish
SO  - World J Gastroenterol. 2015 Mar 28;21(12):3679-93. doi: 10.3748/wjg.v21.i12.3679.

PMID- 22562454
OWN - NLM
STAT- MEDLINE
DA  - 20120809
DCOM- 20121217
IS  - 1432-2323 (Electronic)
IS  - 0364-2313 (Linking)
VI  - 36
IP  - 9
DP  - 2012 Sep
TI  - Gallstones are associated with colonic adenoma: a meta-analysis.
PG  - 2202-9
LID - 10.1007/s00268-012-1646-5 [doi]
AB  - BACKGROUND: Increased levels of secondary bile acids after gallstone disease and 
      cholecystectomy are believed to increase the risk of colorectal cancer. It
      remains unclear whether there is a similar risk of developing adenomas. The aim
      of this meta-analysis was to determine the risk of developing colonic adenomas
      following gallstone disease or cholecystectomy. METHODS: The study was based on a
      systematic search of PubMed, MEDLINE, EMBASE, and Current Contents (1950-2012).
      Selection criteria were developed to sort for studies exploring the relationship 
      between cholelithiasis, cholecystectomy, and colonic adenoma in an adult
      population. A random-effects model was used to generate pooled odds ratios (OR)
      and 95 % confidence intervals (CI). Publication bias and heterogeneity were
      assessed. RESULTS: Of the 1,276 studies identified, 14 were suitable for final
      analysis. There were 253,059 subjects in total, 42,543 of whom were diagnosed
      with colonic adenoma, and 28,281 of whom had gallstones or underwent
      cholecystectomy. There was a significant risk of developing colonic adenoma if
      gallstones were present (OR = 2.26; 95 % CI = 1.83-2.81). A risk was also seen
      with cholecystectomy (OR = 1.15; 95 % CI = 1.04-1.26), but this risk was negated 
      when only adjusted odds were selected (OR = 1.01; 95 % CI = 0.91-1.12). No
      publication bias and only low levels of heterogeneity existed. CONCLUSIONS:
      Gallstones increase the risk of colonic adenoma. No association exists with
      cholecystectomy.
FAU - Chiong, Corinna
AU  - Chiong C
AD  - The Whiteley-Martin Research Centre, Discipline of Surgery, The University of
      Sydney, Nepean Hospital, Level 5, South Block, P.O. Box 63, Penrith, NSW 2751,
      Australia.
FAU - Cox, Michael R
AU  - Cox MR
FAU - Eslick, Guy D
AU  - Eslick GD
LA  - eng
PT  - Journal Article
PT  - Meta-Analysis
PL  - United States
TA  - World J Surg
JT  - World journal of surgery
JID - 7704052
RN  - 0 (Bile Acids and Salts)
SB  - IM
MH  - Adenoma/*etiology
MH  - Bile Acids and Salts/analysis
MH  - Cholecystectomy/*adverse effects
MH  - Colonic Neoplasms/*etiology
MH  - Colonic Polyps/etiology
MH  - Gallstones/*complications/surgery
MH  - Humans
EDAT- 2012/05/09 06:00
MHDA- 2012/12/18 06:00
CRDT- 2012/05/08 06:00
AID - 10.1007/s00268-012-1646-5 [doi]
PST - ppublish
SO  - World J Surg. 2012 Sep;36(9):2202-9. doi: 10.1007/s00268-012-1646-5.

PMID- 21526681
OWN - NLM
STAT- MEDLINE
DA  - 20110429
DCOM- 20110518
LR  - 20141010
IS  - 0544-0440 (Print)
IS  - 0544-0440 (Linking)
VI  - 20
IP  - 6
DP  - 2010 Oct
TI  - Effective awake thoracic epidural anesthetic for major abdominal surgery in two
      high-risk patients with severe pulmonary disease--a case report.
PG  - 891-5
AB  - Awake thoracic epidural anaesthesia as the sole anaesthetic technique was
      successfully employed for two high risk surgical patients with chronic
      obstructive pulmonary disease undergoing abdominal surgery. The procedure was
      tolerated well and the anaesthetic technique which has been shown to reduce
      intra-operative and post-operative cardiac, respiratory and gastrointestinal
      complications, may have significantly contributed to the prompt, complication
      free recovery experienced by both patients. We report two cases of awake major
      abdominal surgery in two high-risk surgical patients with severe pulmonary
      disease, performed effectively under thoracic epidural anaesthesia as a sole
      technique. The first case was an elective open sigmoid colectomy in a sixty one
      year old cancerous patient with chronic obstructive pulmonary disease [COPD] and 
      recent thoracotomy for a wedge resection of a bronchial adenocarcinoma [pT1NoMx].
      The second case was an emergency open cholecystectomy in an adult patient with
      end-stage COPD. Reviewing the literature, no similar cases were reported
      recently.
FAU - Abd Elrazek, E
AU  - Abd Elrazek E
AD  - Wishaw General Hospital, Wishaw, UK. prof.essamrazek@hotmail.com
FAU - Thornton, M
AU  - Thornton M
FAU - Lannigan, A
AU  - Lannigan A
LA  - eng
PT  - Case Reports
PT  - Journal Article
PL  - Lebanon
TA  - Middle East J Anaesthesiol
JT  - Middle East journal of anaesthesiology
JID - 8604187
SB  - IM
MH  - Adenocarcinoma/complications/*surgery
MH  - Aged
MH  - Anesthesia, Epidural/*methods
MH  - Cholecystectomy/methods
MH  - Cholecystitis, Acute/complications/surgery
MH  - Colectomy/methods
MH  - Conscious Sedation/*methods
MH  - Digestive System Surgical Procedures/*methods
MH  - Follow-Up Studies
MH  - Humans
MH  - Male
MH  - Middle Aged
MH  - Pulmonary Disease, Chronic Obstructive/*complications
MH  - Risk Factors
MH  - Severity of Illness Index
MH  - Sigmoid Neoplasms/complications/*surgery
EDAT- 2011/04/30 06:00
MHDA- 2011/05/19 06:00
CRDT- 2011/04/30 06:00
PST - ppublish
SO  - Middle East J Anaesthesiol. 2010 Oct;20(6):891-5.

PMID- 22778190
OWN - NLM
STAT- MEDLINE
DA  - 20120710
DCOM- 20130821
LR  - 20150224
IS  - 1757-790X (Electronic)
VI  - 2010
DP  - 2010
TI  - Primary signet ring cell carcinoma of gall bladder: report of an extremely rare
      histological type of primary gall bladder carcinoma.
LID - 10.1136/bcr.04.2009.1782 [doi]
LID - bcr0420091782 [pii]
AB  - Signet ring cell carcinoma is an extremely rare type of gall bladder carcinoma
      composed overwhelmingly (90%) of signet ring cells. It is necessary to exclude a 
      gastric or colonic signet ring cell carcinoma secondarily involving the gall
      bladder. The primary aim of this case report is to describe the histopathological
      aspects of this tumour. Primary signet ring cell carcinoma of gall bladder shows 
      dysplastic surface gall bladder epithelium with infiltration of gall bladder
      wall. It is also necessary to exclude benign signet ring change, which sometimes 
      occurs in the gall bladder. However, it is always confined to the mucosa and does
      not infiltrate the wall. This case showed grossly diffuse thickening of the gall 
      bladder wall and dysplastic surface epithelium of the gall bladder on histology, 
      with sheets of signet ring cells infiltrating full thickness of the wall. It is
      also necessary to exclude benign signet ring cell change, which sometimes occurs 
      in the gall bladder. However it is always confined to the mucosa and does not
      infiltrate the wall.
FAU - Ahmad, Zubair
AU  - Ahmad Z
AD  - Aga Khan University, Karachi, Pakistan.
FAU - Qureshi, Asim
AU  - Qureshi A
LA  - eng
PT  - Case Reports
PT  - Journal Article
PT  - Review
DEP - 20100907
PL  - England
TA  - BMJ Case Rep
JT  - BMJ case reports
JID - 101526291
SB  - IM
MH  - Biopsy, Needle
MH  - Carcinoma, Signet Ring Cell/diagnosis/*pathology/surgery
MH  - Cholecystectomy/methods
MH  - Cholelithiasis/*diagnosis/pathology/*surgery
MH  - Diagnosis, Differential
MH  - Female
MH  - Follow-Up Studies
MH  - Gallbladder Neoplasms/diagnosis/*pathology/surgery
MH  - Humans
MH  - Immunohistochemistry
MH  - Middle Aged
MH  - Mucous Membrane/pathology
MH  - Neoplasm Invasiveness/pathology
MH  - Neoplasm Staging
MH  - Pakistan
MH  - Rare Diseases
MH  - Risk Assessment
PMC - PMC3028283
OID - NLM: PMC3028283
EDAT- 2010/01/01 00:00
MHDA- 2013/08/22 06:00
CRDT- 2012/07/11 06:00
AID - 2010/sep06_1/bcr0420091782 [pii]
AID - 10.1136/bcr.04.2009.1782 [doi]
PST - epublish
SO  - BMJ Case Rep. 2010 Sep 7;2010. pii: bcr0420091782. doi: 10.1136/bcr.04.2009.1782.

PMID- 19864991
OWN - NLM
STAT- MEDLINE
DA  - 20091106
DCOM- 20091207
IS  - 1541-8243 (Electronic)
IS  - 0038-4348 (Linking)
VI  - 102
IP  - 11
DP  - 2009 Nov
TI  - Postcholecystectomy colon cancer: an unanswered question.
PG  - 1098-9
LID - 10.1097/SMJ.0b013e3181b9d9ee [doi]
FAU - Khokhar, Omar S
AU  - Khokhar OS
FAU - Al-Kawas, Firas H
AU  - Al-Kawas FH
LA  - eng
PT  - Comment
PT  - Editorial
PL  - United States
TA  - South Med J
JT  - Southern medical journal
JID - 0404522
SB  - AIM
SB  - IM
CON - South Med J. 2009 Nov;102(11):1111-5. PMID: 19864992
MH  - Adenoma/*etiology
MH  - Animals
MH  - Cholecystectomy/*adverse effects
MH  - Colonic Neoplasms/*etiology
MH  - Female
MH  - Humans
MH  - Male
MH  - Risk Factors
EDAT- 2009/10/30 06:00
MHDA- 2009/12/16 06:00
CRDT- 2009/10/30 06:00
AID - 10.1097/SMJ.0b013e3181b9d9ee [doi]
PST - ppublish
SO  - South Med J. 2009 Nov;102(11):1098-9. doi: 10.1097/SMJ.0b013e3181b9d9ee.

PMID- 18704486
OWN - NLM
STAT- MEDLINE
DA  - 20090203
DCOM- 20090714
IS  - 1435-2451 (Electronic)
IS  - 1435-2443 (Linking)
VI  - 394
IP  - 2
DP  - 2009 Mar
TI  - Satisfactory long-term results after simultaneous resection of the esophagus,
      stomach and pancreas.
PG  - 383-5
LID - 10.1007/s00423-008-0397-0 [doi]
AB  - PURPOSE: Surgical procedures for esophageal cancer and chronic pancreatitis are
      demanding and still characterized by high morbidity and mortality. Cases of
      one-stage combined operations on the pancreas and esophagus with a long-term
      follow-up are rarely reported. MATERIALS AND METHODS: We present the case of a
      54-year-old woman with a Barrett's carcinoma and an 8-year history of severe
      chronic pancreatitis complicated with multiple episodes of cholangitis and
      resistant to conservative treatment. RESULTS: After a successful one-stage
      operation consisting of esophagogastrectomy and pancreaticoduodenectomy, a
      30-month disease-free follow-up with a good quality of life has been observed.
      CONCLUSION: Complicated surgical procedures such as one-stage multiple organ
      resections may offer, in selected cases, satisfactory long-term results, provided
      that patients are treated at a high-volume center by a multidisciplinary team.
FAU - Belyaev, Orlin
AU  - Belyaev O
AD  - Department of General Surgery, St Josef Hospital, Ruhr University Bochum, Bochum,
      Germany.
FAU - Muller, Christophe A
AU  - Muller CA
FAU - Uhl, Waldemar
AU  - Uhl W
LA  - eng
PT  - Case Reports
PT  - Journal Article
DEP - 20080815
PL  - Germany
TA  - Langenbecks Arch Surg
JT  - Langenbeck's archives of surgery / Deutsche Gesellschaft fur Chirurgie
JID - 9808285
SB  - IM
MH  - Adenocarcinoma/pathology/*surgery
MH  - Anastomosis, Surgical
MH  - Appendectomy
MH  - Barrett Esophagus/*surgery
MH  - Cholangitis/*surgery
MH  - Cholecystectomy
MH  - Colon, Descending/surgery
MH  - Combined Modality Therapy
MH  - Esophageal Neoplasms/pathology/*surgery
MH  - *Esophagectomy
MH  - Female
MH  - Follow-Up Studies
MH  - *Gastrectomy
MH  - Humans
MH  - Middle Aged
MH  - Neoplasm Staging
MH  - *Pancreaticoduodenectomy
MH  - Pancreatitis, Chronic/*surgery
MH  - Quality of Life
EDAT- 2008/08/16 09:00
MHDA- 2009/07/15 09:00
CRDT- 2008/08/16 09:00
PHST- 2008/03/28 [received]
PHST- 2008/07/11 [accepted]
PHST- 2008/08/15 [aheadofprint]
AID - 10.1007/s00423-008-0397-0 [doi]
PST - ppublish
SO  - Langenbecks Arch Surg. 2009 Mar;394(2):383-5. doi: 10.1007/s00423-008-0397-0.
      Epub 2008 Aug 15.

PMID- 16086719
OWN - NLM
STAT- MEDLINE
DA  - 20050809
DCOM- 20051005
LR  - 20071114
IS  - 0002-9270 (Print)
IS  - 0002-9270 (Linking)
VI  - 100
IP  - 8
DP  - 2005 Aug
TI  - Cholecystectomy and the risk of colorectal cancer.
PG  - 1813-20
AB  - OBJECTIVES: Cholecystectomy has been implicated as a possible risk factor for
      colorectal cancer. However, the clinical evidence and the underlying mechanism
      for this association are still inconclusive. We conducted a population-based
      study to further clarify this association. METHODS: We conducted a retrospective 
      cohort study among all patients aged 40 yr or older in the General Practice
      Research Database from the United Kingdom. We excluded patients with <1 yr of
      colorectal cancer-free database follow-up as well as those patients who developed
      colorectal cancer within 1 yr after their cholecystectomies. Crude and adjusted
      incidence rate ratios (IRRs) were determined using Poisson regression. RESULTS:
      The incidence rate of colorectal cancer among cholecystectomy patients (n =
      55,960) was 119 (95% CI: 106-133) per 100,000 person-years, compared to 86 (95%
      CI: 83-90) per 100,000 person-years among patients without a cholecystectomy (n =
      574,668). Among the covariates examined, only sex and age were significant
      confounders and were included in the adjusted analyses. The adjusted IRR of
      colorectal cancer associated with cholecystectomy was 1.32 (95% CI: 1.16-1.48, p 
      < 0.001). The positive association was present for colon cancer (adjusted IRR
      1.51, 95% CI: 1.30-1.74, p < 0.001), but not for rectal cancer (adjusted IRR
      1.00, 95% CI: 0.85-1.17, p= 0.99). The pattern of association was similar in men 
      versus women. A similar association with colon cancer was observed for
      cholelithiasis. CONCLUSIONS: Cholecystectomy is associated with a modestly
      increased risk of colon cancer but not for rectal cancer. Lithogenic bile could
      be the underlying mechanism.
FAU - Shao, Theresa
AU  - Shao T
AD  - Division of Gastroenterology, University of Pennsylvania, Philadelphia,
      Pennsylvania 19104, USA.
FAU - Yang, Yu-Xiao
AU  - Yang YX
LA  - eng
GR  - 1K08 DK062978/DK/NIDDK NIH HHS/United States
PT  - Journal Article
PT  - Research Support, N.I.H., Extramural
PT  - Research Support, Non-U.S. Gov't
PT  - Research Support, U.S. Gov't, P.H.S.
PL  - United States
TA  - Am J Gastroenterol
JT  - The American journal of gastroenterology
JID - 0421030
SB  - IM
MH  - Adult
MH  - Cholecystectomy/*adverse effects
MH  - Cohort Studies
MH  - Colonic Neoplasms/etiology
MH  - Colorectal Neoplasms/*etiology
MH  - Female
MH  - Humans
MH  - Male
MH  - Middle Aged
MH  - Rectal Neoplasms/etiology
MH  - Risk Factors
EDAT- 2005/08/10 09:00
MHDA- 2005/10/06 09:00
CRDT- 2005/08/10 09:00
AID - AJG41610 [pii]
AID - 10.1111/j.1572-0241.2005.41610.x [doi]
PST - ppublish
SO  - Am J Gastroenterol. 2005 Aug;100(8):1813-20.

PMID- 12556963
OWN - NLM
STAT- MEDLINE
DA  - 20030130
DCOM- 20030314
LR  - 20140611
IS  - 0007-0920 (Print)
IS  - 0007-0920 (Linking)
VI  - 88
IP  - 1
DP  - 2003 Jan 13
TI  - Cholecystectomy and the risk for developing colorectal cancer and distal
      colorectal adenomas.
PG  - 79-83
AB  - Earlier work describes a modest association between cholecystectomy and the risk 
      of colorectal cancer. We conducted a prospective study of 85 184 women, 36-61
      years old, who had no history of cancer to evaluate whether known risk factors
      for colorectal cancer, including dietary history, that have not been controlled
      for in previous analyses can help explain the observed association. During 16
      years of follow-up, 877 cases of colorectal cancer were documented and 1452 women
      who underwent endoscopy during the follow-up time were diagnosed with distal
      adenomas. After adjustment for age and other known or suspected risk factors, we 
      found a significant, positive association between cholecystectomy and the risk of
      colorectal cancer (multivariate relative risk RR 1.21, 95% CI 1.01-1.46). The
      risk was highest for cancers of the proximal colon (RR 1.34, 95% CI 0.97-1.88)
      and the rectum (RR 1.58, 95% CI 1.05-2.36). However, we did not observe a
      significant association between cholecystectomy and distal colorectal adenomas.
      In this large prospective cohort study, a history of cholecystectomy appears to
      increase modestly the risk of colorectal cancer, even after adjustment for other 
      colorectal cancer risk factors.
FAU - Schernhammer, E S
AU  - Schernhammer ES
AD  - Channing Laboratory, Department of Medicine, Brigham and Women's Hospital and
      Harvard Medical School, 181 Longwood Avenue, Boston, MA 02115, USA.
      eva.schernhammer@channing.harvard.edu
FAU - Leitzmann, M F
AU  - Leitzmann MF
FAU - Michaud, D S
AU  - Michaud DS
FAU - Speizer, F E
AU  - Speizer FE
FAU - Giovannucci, E
AU  - Giovannucci E
FAU - Colditz, G A
AU  - Colditz GA
FAU - Fuchs, C S
AU  - Fuchs CS
LA  - eng
GR  - CA 40356/CA/NCI NIH HHS/United States
GR  - CA 55075/CA/NCI NIH HHS/United States
GR  - CA 86102/CA/NCI NIH HHS/United States
GR  - CA/ES62984/CA/NCI NIH HHS/United States
GR  - CA87969/CA/NCI NIH HHS/United States
PT  - Journal Article
PT  - Research Support, Non-U.S. Gov't
PT  - Research Support, U.S. Gov't, P.H.S.
PL  - England
TA  - Br J Cancer
JT  - British journal of cancer
JID - 0370635
SB  - IM
MH  - Adenoma/*etiology
MH  - Cholecystectomy/*adverse effects
MH  - Cohort Studies
MH  - Colorectal Neoplasms/*etiology
MH  - Female
MH  - Humans
MH  - Middle Aged
MH  - Prospective Studies
MH  - Risk Factors
PMC - PMC2376770
OID - NLM: PMC2376770
EDAT- 2003/01/31 04:00
MHDA- 2003/03/15 04:00
CRDT- 2003/01/31 04:00
AID - 10.1038/sj.bjc.6600661 [doi]
AID - 6600661 [pii]
PST - ppublish
SO  - Br J Cancer. 2003 Jan 13;88(1):79-83.

PMID- 12510966
OWN - NLM
STAT- MEDLINE
DA  - 20030103
DCOM- 20030128
LR  - 20051116
IS  - 0035-8835 (Print)
IS  - 0035-8835 (Linking)
VI  - 47
IP  - 6
DP  - 2002 Dec
TI  - Asymptomatic gallstones in the laparoscopic era.
PG  - 742-8
AB  - Recent introduction of new treatment options has significantly altered the
      approach towards gallstone management. There is now general agreement that
      cholecystectomy is the treatment of choice for symptomatic gallstones.
      Controversy, however, exists as to the management of asymptomatic gallstones. The
      ready availability of abdominal ultrasonography for the investigation of a wide
      range of abdominal symptoms has resulted in the increased diagnosis of
      asymptomatic gallstones. Management of such accidentally discovered gallstones
      poses a dilemma as conclusive evidence of the benefits of cholecystectomy is
      lacking. This is further complicated by the fact that the majority of
      asymptomatic gallstones remain so and patients rarely experience symptoms or
      complications. Furthermore, cholecystectomy is associated with a low but
      recognised morbidity. Recent introduction of laparoscopic cholecystectomy as the 
      treatment of choice of symptomatic gallstones has further complicated the issue
      of asymptomatic gallstone management. This article reviews the current management
      of asymptomatic gallstones in the era of laparoscopic cholecystectomy
FAU - Meshikhes, A W
AU  - Meshikhes AW
AD  - Department of Surgery, Dammam Central Hospital, Dammam, Eastern Province, Saudi
      Arabia.
LA  - eng
PT  - Journal Article
PT  - Review
PL  - Scotland
TA  - J R Coll Surg Edinb
JT  - Journal of the Royal College of Surgeons of Edinburgh
JID - 7503110
SB  - IM
CIN - Surgeon. 2004 Apr;2(2):115; author reply 116. PMID: 15568438
MH  - Anemia, Sickle Cell/complications
MH  - *Cholecystectomy, Laparoscopic
MH  - Cholelithiasis/*complications/*surgery
MH  - Colonic Neoplasms/complications
MH  - Diabetes Complications
MH  - Gallbladder Diseases/complications
MH  - Gallbladder Neoplasms/complications
MH  - Humans
MH  - Liver Cirrhosis/complications
MH  - Organ Transplantation
MH  - Risk Factors
RF  - 72
EDAT- 2003/01/04 04:00
MHDA- 2003/01/29 04:00
CRDT- 2003/01/04 04:00
PST - ppublish
SO  - J R Coll Surg Edinb. 2002 Dec;47(6):742-8.

PMID- 11837918
OWN - NLM
STAT- MEDLINE
DA  - 20020211
DCOM- 20020221
LR  - 20141120
IS  - 0008-428X (Print)
IS  - 0008-428X (Linking)
VI  - 45
IP  - 1
DP  - 2002 Feb
TI  - How long do patients wait for elective general surgery?
PG  - 31-3
AB  - OBJECTIVE: Because data published on waiting times are largely determined from
      questionnaire-type surveys, which generate inconclusive opinion-based results,
      the objective of this study was to provide a quantitative measure of the extent
      and variance of waiting times among 3 elective general surgery procedures DESIGN:
      A prospective case study. SETTING: The Royal Alexandra Hospital, Edmonton.
      PATIENTS: From Feb. 1 to Mar. 15, 1999, all cases (90 patients) for each
      designated procedure--open or laparoscopic cholecystectomv for biliary colic or
      cholelithiasis, segmental resection or modified radical mastectomy for breast
      carcinoma and colon or rectal resection for colorectal carcinoma--were tabulated 
      daily from the hospital elective operating lists. Data were prospectively
      acquired from individual surgeon offices (11 surgeons). Sixteen of the 90
      patients were excluded, leaving 74 for analysis. OUTCOME MEASURES: Time in days
      from initial referral by the general practitioner to the surgeon (T1), time in
      days from the initial visit with the surgeon to operation for patients requiring 
      no further diagnostic work-up by the surgeon (T2A), and time in days from the
      initial visit with the surgeon to operation for patients requiring further
      diagnostic work-up (T2B). RESULTS: The waiting period for patients who underwent 
      non-cancer-related procedures (cholecystectomy) ranged from 83 to 106 days;
      patients with breast cancer waited an average of 24 (T1 + T2A) to 66 (T1 + T2B)
      days from the day of referral to the date of surgery and those with colorectal
      cancer waited an average of 32 (T1 + T2A) to 51 (T1 + T2B) days from the time of 
      referral to operation (p < 0.05). CONCLUSION: This preliminary report aimed at
      quantitative measurement of time spent waiting for elective general surgery
      indicates that patients who underwent non-cancer-related procedures waited
      significantly longer for their surgery than patients who required procedures for 
      cancer.
FAU - Olson, David W
AU  - Olson DW
AD  - Department of Surgery, University of Alberta, Edmonton, Alta.
FAU - de, GaraChristopherJ
AU  - de G
LA  - eng
PT  - Journal Article
PL  - Canada
TA  - Can J Surg
JT  - Canadian journal of surgery. Journal canadien de chirurgie
JID - 0372715
SB  - IM
CIN - Can J Surg. 2002 Feb;45(1):6-7. PMID: 11838469
MH  - Alberta
MH  - Biliary Tract Diseases/surgery
MH  - *Biliary Tract Surgical Procedures
MH  - Breast Neoplasms/surgery
MH  - *Cholecystectomy, Laparoscopic
MH  - Cholelithiasis/surgery
MH  - Colic/surgery
MH  - Colorectal Neoplasms/surgery
MH  - *Elective Surgical Procedures
MH  - Female
MH  - Health Services Research
MH  - Humans
MH  - *Mastectomy
MH  - Mastectomy, Modified Radical
MH  - Mastectomy, Segmental
MH  - *Patient Selection
MH  - Prospective Studies
MH  - Referral and Consultation
MH  - Time and Motion Studies
MH  - *Waiting Lists
PMC - PMC3692701
OID - NLM: PMC3692701
EDAT- 2002/02/12 10:00
MHDA- 2002/02/22 10:01
CRDT- 2002/02/12 10:00
PST - ppublish
SO  - Can J Surg. 2002 Feb;45(1):31-3.

PMID- 11190645
OWN - NLM
STAT- MEDLINE
DA  - 20010116
DCOM- 20010412
LR  - 20071115
IS  - 0044-409X (Print)
IS  - 0044-409X (Linking)
VI  - 125 Suppl 2
DP  - 2000
TI  - [Value of non-randomized prospective multicenter studies of perioperative
      antibiotic prophylaxis].
PG  - 196-8
AB  - Non-randomized prospective multicenter studies involving a large number of
      patients are often capable to prove effectiveness of perioperative antimicrobial 
      prophylaxis in situations where it is not feasible to carry out highly
      sophisticated clinical trials due to limitations in logistical or financial
      resources. Furthermore, these studies tend to give a true picture of the daily
      work and procedures in hospitals, contrary to controlled trials in clinical
      research which might suffer of multitudes of restrictions and exclusions. Some
      non-randomized studies each involving more than 1,000 patients on antibiotic
      prophylaxis in colonic and biliary surgery as well as appendectomy are discussed 
      and its usefulness demonstrated.
FAU - Hell, K
AU  - Hell K
AD  - Medizinische Fakultat Universitat Basel. hellbasel@datacomm.ch
LA  - ger
PT  - Comparative Study
PT  - English Abstract
PT  - Journal Article
TT  - Aussagefahigkeit nicht-randomisierter prospektiver multizentrischer Studien
      hinsichtlich der perioperativen Antibiotikaprophylaxe.
PL  - Germany
TA  - Zentralbl Chir
JT  - Zentralblatt fur Chirurgie
JID - 0413645
RN  - 0 (Anti-Bacterial Agents)
SB  - IM
MH  - Anti-Bacterial Agents
MH  - *Antibiotic Prophylaxis
MH  - *Appendectomy
MH  - *Cholecystectomy
MH  - Colorectal Neoplasms/*surgery
MH  - Drug Therapy, Combination/therapeutic use
MH  - Germany
MH  - Humans
MH  - Multicenter Studies as Topic
MH  - Prospective Studies
MH  - Randomized Controlled Trials as Topic
MH  - Surgical Wound Infection/etiology/mortality/*prevention & control
MH  - Survival Analysis
EDAT- 2001/02/24 12:00
MHDA- 2001/04/17 10:01
CRDT- 2001/02/24 12:00
PST - ppublish
SO  - Zentralbl Chir. 2000;125 Suppl 2:196-8.

PMID- 10858471
OWN - NLM
STAT- MEDLINE
DA  - 20000901
DCOM- 20000901
LR  - 20061115
IS  - 0930-2794 (Print)
IS  - 0930-2794 (Linking)
VI  - 14
IP  - 5
DP  - 2000 May
TI  - Laparoscopic surgery preserves monocyte-mediated tumor cell killing in contrast
      to the conventional approach.
PG  - 456-60
AB  - BACKGROUND: Experimental animal research shows that immunologic defenses against 
      tumor cells are disturbed by surgical trauma, resulting in an increased rate of
      tumor implantation and the growth of subsequent metastases. Minimally invasive
      surgery is associated with a preservation of postoperative immunologic functions 
      and, in animal models, with decreased tumor growth. The objective was to study
      the influence of several surgical procedures, approached conventionally and
      laparoscopically, on interleukin-6 (IL-6) and monocyte-mediated cytotoxicity
      (MMC). METHODS: Five groups of five patients each were included in this
      prospective study: laparoscopic cholecystectomy (minor trauma) group, Nissen
      fundoplication (laparoscopic and conventional as moderate trauma) groups, and
      sigmoid colectomy (laparoscopic and conventional as major trauma) groups.
      Preoperatively, 1 and 4 days after surgery, IL-6 and MMC against SW948 colon
      cancer cell line were determined. RESULTS: The IL-6 levels differed significantly
      between the three laparoscopic procedures (p = 0.004) and increased according to 
      the degree of trauma. There was no significant difference in MMC between the
      three laparoscopic procedures. However, MMC was suppressed after conventional
      procedures and preserved after laparoscopic procedures (p = 0.001). There was no 
      correlation between IL-6 levels and changes in MMC. CONCLUSIONS: More extensive
      laparoscopic procedures induce increased levels of IL-6, reflecting higher levels
      of trauma. Conventional surgical procedures result in depressed MMC in the
      postoperative period. After laparoscopic procedures, MMC is preserved. These
      findings may be of importance in preventing implantation and growth of cancer
      cells spread by surgical manipulation.
FAU - Sietses, C
AU  - Sietses C
AD  - Department of Surgery, Academic Hospital, Vrije Universiteit, De Boelelaan 1117, 
      1081 HV Amsterdam, The Netherlands.
FAU - Havenith, C E
AU  - Havenith CE
FAU - Eijsbouts, Q A
AU  - Eijsbouts QA
FAU - van Leeuwen, P A
AU  - van Leeuwen PA
FAU - Meijer, S
AU  - Meijer S
FAU - Beelen, R H
AU  - Beelen RH
FAU - Cuesta, M A
AU  - Cuesta MA
LA  - eng
PT  - Comparative Study
PT  - Journal Article
PL  - GERMANY
TA  - Surg Endosc
JT  - Surgical endoscopy
JID - 8806653
RN  - 0 (Interleukin-6)
SB  - IM
MH  - Adult
MH  - Cholecystectomy, Laparoscopic
MH  - Colectomy
MH  - Colon, Sigmoid/surgery
MH  - *Cytotoxicity, Immunologic
MH  - Female
MH  - Fundoplication
MH  - Humans
MH  - Interleukin-6/blood
MH  - *Laparoscopy
MH  - Male
MH  - Middle Aged
MH  - Monocytes/*immunology
MH  - Prospective Studies
EDAT- 2000/06/20 09:00
MHDA- 2000/09/09 11:01
CRDT- 2000/06/20 09:00
AID - 10.1007/s004640000161 [pii]
PST - ppublish
SO  - Surg Endosc. 2000 May;14(5):456-60.

PMID- 10323177
OWN - NLM
STAT- MEDLINE
DA  - 19990628
DCOM- 19990628
LR  - 20140615
IS  - 1086-8089 (Print)
IS  - 1086-8089 (Linking)
VI  - 3
IP  - 1
DP  - 1999 Jan-Mar
TI  - Carcinoid of the appendix during laparoscopic cholecystectomy: unexpected
      benefits.
PG  - 83-6
AB  - Carcinoid tumors of the midgut arise from the distal duodenum, jejunum, ileum,
      appendix, ascending and right transverse colon. The appendix and terminal ileum
      are the most common location. The majority of carcinoid tumors originate from
      neuroendocrine cells along the gastrointestinal tract, but they are also found in
      the lung, ovary, and biliary tracts. We report the first case of elective
      laparoscopic cholecystectomy in which we found a suspicious lesion at the tip of 
      the appendix and proceeded to perform a laparoscopic appendectomy. The lesion
      revealed a carcinoid tumor of the appendix.
FAU - DaSilva, M C
AU  - DaSilva MC
AD  - Department of Surgery, Pennsylvania State University College of Medicine, Hershey
      17033-0850, USA.
FAU - Haluck, R
AU  - Haluck R
FAU - Cooney, R N
AU  - Cooney RN
FAU - Minnick, K E
AU  - Minnick KE
FAU - Ruggiero, F
AU  - Ruggiero F
FAU - Smith, J S Jr
AU  - Smith JS Jr
LA  - eng
PT  - Case Reports
PT  - Journal Article
PL  - UNITED STATES
TA  - JSLS
JT  - JSLS : Journal of the Society of Laparoendoscopic Surgeons / Society of
      Laparoendoscopic Surgeons
JID - 100884618
SB  - IM
MH  - Appendectomy/methods
MH  - Appendiceal Neoplasms/*diagnosis
MH  - *Appendix/pathology/ultrasonography
MH  - Carcinoid Tumor/*diagnosis
MH  - *Cholecystectomy, Laparoscopic
MH  - Cholelithiasis/complications/diagnosis/*surgery
MH  - Diagnosis, Differential
MH  - Female
MH  - Follow-Up Studies
MH  - Humans
MH  - Laparoscopy
MH  - Middle Aged
MH  - Pneumoperitoneum, Artificial
PMC - PMC3015332
OID - NLM: PMC3015332
EDAT- 1999/05/14 02:03
MHDA- 2001/03/28 10:01
CRDT- 1999/05/14 02:03
PST - ppublish
SO  - JSLS. 1999 Jan-Mar;3(1):83-6.

PMID- 9934719
OWN - NLM
STAT- MEDLINE
DA  - 19990218
DCOM- 19990218
LR  - 20041117
IS  - 0002-9270 (Print)
IS  - 0002-9270 (Linking)
VI  - 94
IP  - 1
DP  - 1999 Jan
TI  - Cholecystectomy and colon cancer.
PG  - 1-2
FAU - Kemp, J A
AU  - Kemp JA
LA  - eng
PT  - Comment
PT  - Editorial
PL  - UNITED STATES
TA  - Am J Gastroenterol
JT  - The American journal of gastroenterology
JID - 0421030
SB  - IM
CON - Am J Gastroenterol. 1999 Jan;94(1):41-6. PMID: 9934729
MH  - Cholecystectomy/*adverse effects
MH  - Colonic Neoplasms/*etiology
MH  - Female
MH  - Humans
MH  - Male
MH  - Risk Factors
EDAT- 1999/02/06
MHDA- 1999/02/06 00:01
CRDT- 1999/02/06 00:00
AID - S0002927098006352 [pii]
PST - ppublish
SO  - Am J Gastroenterol. 1999 Jan;94(1):1-2.

PMID- 9601999
OWN - NLM
STAT- MEDLINE
DA  - 19980622
DCOM- 19980622
LR  - 20041117
IS  - 0930-2794 (Print)
IS  - 0930-2794 (Linking)
VI  - 12
IP  - 6
DP  - 1998 Jun
TI  - Laparoscopic cholecystectomy. Risk of missed pathology of other organs.
PG  - 825-7
AB  - BACKGROUND: The wide acceptance of laparoscopic cholecystectomy (LC) has resulted
      in increased rates of cholecystectomy. However, the increased rate of LC bears
      the possibility of concomitantly missing other intra-abdominal pathologic states 
      that exist concurrently with this procedure. The purpose of this report was to
      evaluate data on LC with regard to missed pathologies of other organs in a
      clinical prospective follow-up. METHODS: The clinical prospective follow-up of
      676 patients treated laparoscopically for gallstone disease at our unit since
      January 1993, was studied. Converted procedures were excluded from the follow-up 
      study. RESULTS: Among 676 patients who underwent LC, 4 patients (0.6%) required
      readmission for missed pathology of another organ. The diagnostic delay ranged
      from 2 weeks to 7 months. The readmissions were due to colonic cancer (2 cases), 
      carcinoma of the stomach (1 case), and fibrosis of the mesenterium of small bowel
      causing ileus (1 case), which are demonstrated in detail. According to
      retrospective analysis of the symptoms, none of the patients had typical biliary 
      pain at the time of laparoscopic procedure. CONCLUSIONS: The demand for LC from
      patients and practitioners is becoming increasingly more frequent, as all become 
      aware of its benefits. However, on the basis of data from the literature and this
      study, the authors would like to emphasize the need for careful history-taking,
      thorough investigation, and comparison with gallstone symptoms before LC is
      performed. It is emphasized, however, that surgeons using laparoscopic approaches
      should learn techniques of full diagnostic laparoscopy, which should be performed
      at the beginning of every procedure.
FAU - Gal, I
AU  - Gal I
AD  - Department of Surgery, Bugat Pal Hospital, Dozsa Gy. u. 20-22, H-3201 Gyongyos,
      Hungary.
FAU - Szivos, J
AU  - Szivos J
FAU - Jaberansari, M T
AU  - Jaberansari MT
FAU - Szabo, Z
AU  - Szabo Z
LA  - eng
PT  - Case Reports
PT  - Journal Article
PL  - GERMANY
TA  - Surg Endosc
JT  - Surgical endoscopy
JID - 8806653
SB  - IM
MH  - Adult
MH  - Aged
MH  - *Cholecystectomy, Laparoscopic/adverse effects
MH  - Cholelithiasis/complications/diagnosis/*surgery
MH  - Colonic Neoplasms/complications/diagnosis/surgery
MH  - Diagnostic Errors
MH  - Female
MH  - Fibrosis/complications/diagnosis/surgery
MH  - Follow-Up Studies
MH  - Humans
MH  - Intestinal Obstruction/complications/diagnosis/surgery
MH  - Male
MH  - Mesentery
MH  - Middle Aged
MH  - Patient Readmission
MH  - Peritoneal Diseases/complications/diagnosis/surgery
MH  - Prospective Studies
MH  - Reoperation
MH  - Risk Factors
MH  - Stomach Neoplasms/complications/diagnosis/surgery
EDAT- 1998/06/05
MHDA- 1998/06/05 00:01
CRDT- 1998/06/05 00:00
PST - ppublish
SO  - Surg Endosc. 1998 Jun;12(6):825-7.

PMID- 9491952
OWN - NLM
STAT- MEDLINE
DA  - 19980421
DCOM- 19980421
LR  - 20051117
IS  - 0160-9289 (Print)
IS  - 0160-9289 (Linking)
VI  - 21
IP  - 2
DP  - 1998 Feb
TI  - A novel source of enterococcal endocarditis.
PG  - 123-6
AB  - An important element of the evaluation of patients with infective endocarditis is
      the determination of an infectious source. In approximately 20-45% of cases, no
      source is identified. Often the specific organism involved implicates the source,
      as is classically described by the association of S. bovis with colonic
      neoplasia. Other gut organisms have been reported to infect heart valves when
      colorectal pathology is present, but at far less frequency than S. bovis. This
      report deals with the case of a 75-year-old man with Enterococcus faecalis
      endocarditis of an unusual source--a cecal carcinoma that was causing
      intermittent appendiceal obstruction and infection. This case adds to previous
      case reports which suggest that the occurrence of enterococcal endocarditis in
      the absence of a classic infectious source should lead to a search for occult
      colorectal pathology.
FAU - Milbrandt, E
AU  - Milbrandt E
AD  - Department of Internal Medicine, St. Vincent Hospital, Indianapolis, Indiana
      46260, USA.
LA  - eng
PT  - Case Reports
PT  - Clinical Conference
PT  - Journal Article
PL  - UNITED STATES
TA  - Clin Cardiol
JT  - Clinical cardiology
JID - 7903272
RN  - 0 (Anti-Bacterial Agents)
SB  - IM
MH  - Adenocarcinoma/*complications/diagnosis/surgery
MH  - Aged
MH  - Anti-Bacterial Agents
MH  - Appendicitis/complications/diagnosis/surgery
MH  - Bacteremia/etiology
MH  - Carcinoma in Situ/*complications/diagnosis/surgery
MH  - Cecal Neoplasms/*complications/diagnosis/surgery
MH  - Cholecystectomy
MH  - Cholelithiasis/complications
MH  - Colectomy
MH  - Drug Therapy, Combination/therapeutic use
MH  - Echocardiography, Transesophageal
MH  - Endocarditis, Bacterial/drug therapy/*etiology/ultrasonography
MH  - Enterococcus faecalis/*isolation & purification
MH  - Follow-Up Studies
MH  - Gram-Positive Bacterial Infections/drug therapy/*etiology/ultrasonography
MH  - Humans
MH  - Male
EDAT- 1998/03/10
MHDA- 1998/03/10 00:01
CRDT- 1998/03/10 00:00
PST - ppublish
SO  - Clin Cardiol. 1998 Feb;21(2):123-6.

PMID- 9371056
OWN - NLM
STAT- MEDLINE
DA  - 19971209
DCOM- 19971209
LR  - 20141120
IS  - 0007-9235 (Print)
IS  - 0007-9235 (Linking)
VI  - 47
IP  - 6
DP  - 1997 Nov-Dec
TI  - Laparoscopic surgery for cancer patients.
PG  - 327-50
AB  - Laparoscopy is an effective tool for diagnosis and staging of malignancies.
      Laparoscopic resection of abdominal tumors has been performed rarely, with two
      exceptions: laparoscopic adrenalectomy and laparoscopic resection of colorectal
      cancer. One of the best applications of minimally invasive surgery is the use of 
      laparoscopic techniques for palliation of abdominal cancer. Requiring thorough
      training and preparation of surgeons and mandating their strict credentialing
      will reduce the risk of complications from laparoscopic surgery.
FAU - Ramshaw, B J
AU  - Ramshaw BJ
AD  - Georgia Baptist Medical Center, Atlanta, USA.
LA  - eng
PT  - Journal Article
PT  - Review
PL  - UNITED STATES
TA  - CA Cancer J Clin
JT  - CA: a cancer journal for clinicians
JID - 0370647
SB  - AIM
SB  - IM
MH  - Abdominal Neoplasms/diagnosis/pathology/*surgery
MH  - Adrenal Gland Neoplasms/surgery
MH  - Adrenalectomy
MH  - Cholecystectomy, Laparoscopic
MH  - Colectomy
MH  - Colonic Neoplasms/surgery
MH  - Credentialing
MH  - Digestive System Neoplasms/surgery
MH  - Gallbladder Neoplasms/surgery
MH  - General Surgery/education
MH  - Humans
MH  - Intraoperative Complications/prevention & control
MH  - *Laparoscopy/adverse effects/methods
MH  - Minimally Invasive Surgical Procedures
MH  - Neoplasm Staging
MH  - Palliative Care
MH  - Postoperative Complications/prevention & control
MH  - Rectal Neoplasms/surgery
MH  - Risk Factors
RF  - 191
EDAT- 1997/11/26
MHDA- 1997/11/26 00:01
CRDT- 1997/11/26 00:00
PST - ppublish
SO  - CA Cancer J Clin. 1997 Nov-Dec;47(6):327-50.

PMID- 9359018
OWN - NLM
STAT- MEDLINE
DA  - 19971217
DCOM- 19971217
LR  - 20061115
IS  - 0257-2753 (Print)
IS  - 0257-2753 (Linking)
VI  - 15
IP  - 4-5
DP  - 1997 Jul-Oct
TI  - Are right- and left-sided colon neoplasms distinct tumors?
PG  - 302-11
AB  - Cancer of left and right colon has a differing prevalence at varying ages, in
      high- and low-incidence nations, as well as in men and in women. There also is a 
      difference in clinical presentation, in prognosis, and possibly in genetic and
      environmental epidemiology. This review proposes that cancers of proximal and
      distal colon are different tumors because of their embryologic origin, genetic
      changes, and biologic identity. These factors are important in understanding the 
      'shift of tumors from more distal to more proximal sites in the colon' and in
      evaluating potential suggestions for instituting advances in diagnosis and
      prevention.
FAU - Distler, P
AU  - Distler P
AD  - Division of Gastroenterology, St. Luke's-Roosevelt Hospital Center, New York,
      N.Y. 10025, USA.
FAU - Holt, P R
AU  - Holt PR
LA  - eng
PT  - Journal Article
PT  - Research Support, Non-U.S. Gov't
PT  - Review
PL  - SWITZERLAND
TA  - Dig Dis
JT  - Digestive diseases (Basel, Switzerland)
JID - 8701186
SB  - IM
MH  - Animals
MH  - Cell Division
MH  - Cholecystectomy
MH  - Colon/embryology
MH  - Colonic Neoplasms/epidemiology/genetics/*pathology
MH  - Female
MH  - Gastrointestinal Motility
MH  - Humans
MH  - Male
MH  - Risk Factors
MH  - Sex Characteristics
RF  - 81
EDAT- 1997/07/01 00:00
MHDA- 1997/11/14 00:01
CRDT- 1997/07/01 00:00
PST - ppublish
SO  - Dig Dis. 1997 Jul-Oct;15(4-5):302-11.

PMID- 9044748
OWN - NLM
STAT- MEDLINE
DA  - 19970303
DCOM- 19970303
LR  - 20061115
IS  - 0210-5705 (Print)
IS  - 0210-5705 (Linking)
VI  - 19
IP  - 10
DP  - 1996 Dec
TI  - [Xanthogranulomatous cholecystitis simulating gallbladder neoplasm: therapeutic
      implications].
PG  - 503-6
AB  - Xanthogranulomatous cholecystitis (XGC) is an infrequent type of chronic
      cholecystitis whose histologic features, in some cases, show a macroscopic
      appearance which may lead to suspicion of a gallbladder neoplasm with the
      consequent contraindication of the laparoscopic approach. The incidence of XGC
      was reviewed in a prospective series of 514 cholecystectomies performed in the
      authors' department from January 1991 to January 1996. Fourteen cases (2.7%) of
      XGC were identified with a male/female ratio of 1/1.8 and a mean age of 71 +/- 9 
      years. The most frequent form of presentation observed was hepatic cholic (43%). 
      Echography showed cholelithiasis in 13 patients (93%). In 3 cases (21%), clinical
      and echographic suspicion of neoplasm was established, two being in the
      gallbladder, thus contraindicating the laparoscopic approach. A third patient
      underwent surgery for suspicion of a colon neoplasm. Xanthogranulomatous
      cholecystitis presents a macroscopic appearance which may be interpreted as a
      gallbladder neoplasm in up to 25% of the cases thus leading to treatment with
      laparoscopy.
FAU - Balague, C
AU  - Balague C
AD  - Servicio de Cirugia General y del Aparato Digestivo, Hospital Clinic i
      Provincial, Universidad de Barcelona.
FAU - Targarona, E M
AU  - Targarona EM
FAU - Sugranes, G
AU  - Sugranes G
FAU - Rey, M J
AU  - Rey MJ
FAU - Arce, Y
AU  - Arce Y
FAU - Viella, P
AU  - Viella P
FAU - Trias, M
AU  - Trias M
LA  - spa
PT  - Case Reports
PT  - English Abstract
PT  - Journal Article
TT  - Colecistitis xantogranulomatosa simulando una neoplasia de vesicula:
      implicaciones terapeuticas.
PL  - SPAIN
TA  - Gastroenterol Hepatol
JT  - Gastroenterologia y hepatologia
JID - 8406671
SB  - IM
MH  - Aged
MH  - Aged, 80 and over
MH  - Cholecystectomy
MH  - Cholecystitis/*diagnosis/pathology/ultrasonography
MH  - Diagnosis, Differential
MH  - Female
MH  - Gallbladder/pathology
MH  - Gallbladder Neoplasms/*diagnosis
MH  - Granuloma/*diagnosis/pathology/ultrasonography
MH  - Humans
MH  - Male
MH  - Middle Aged
MH  - Prospective Studies
MH  - Tomography, X-Ray Computed
MH  - Xanthomatosis/*diagnosis/pathology/ultrasonography
EDAT- 1996/12/01
MHDA- 1996/12/01 00:01
CRDT- 1996/12/01 00:00
PST - ppublish
SO  - Gastroenterol Hepatol. 1996 Dec;19(10):503-6.

PMID- 8902519
OWN - NLM
STAT- MEDLINE
DA  - 19970220
DCOM- 19970220
LR  - 20051116
IS  - 0263-2136 (Print)
IS  - 0263-2136 (Linking)
VI  - 13
IP  - 5
DP  - 1996 Oct
TI  - Selections from current literature: cholelithiasis, cholecystectomy and the risk 
      of colorectal cancer.
PG  - 483-7
AB  - The study by Ekbom et al. clearly demonstrates that, overall, there is no
      increased risk of colorectal cancer following cholecystectomy. However, it is
      noted that women have a slight increase in the risk of proximal colon cancer
      following cholecystectomy. The reasons for this finding remain unclear. However, 
      since this finding has been consistent in several studies, it is probably not an 
      artifact, but a true association that may warrant further investigation. It is
      possible that the association noted between cholecystectomy and colorectal cancer
      is due not to the cholecystectomy, but to the reason why cholecystectomies are
      performed, namely the presence of gallstones. The cholecystectomy itself may
      simply be a surrogate for cholelithiasis, which may be a true risk factor for
      colorectal cancer. Excess secondary bile acids may be carcinogenic or the factors
      which cause the formation of cholelithiasis may also increase the risk for
      developing colorectal cancer. An answer to the separate question of whether
      excessive laparoscopic cholecystectomies are being performed, or whether newer
      indications make the increased number of laparoscopic cholecystectomies
      appropriate, remain outstanding. This new procedure, despite being cheaper than
      the open cholecystectomy, has resulted in greater utilization of the world's
      dwindling health care resources. In conclusion, the decision to perform a
      cholecystectomy should be made only with consideration of the patient's current
      medical condition. There is no need to be concerned about any future increased
      risk of colorectal cancer following a cholecystectomy.
FAU - Rahman, M I
AU  - Rahman MI
AD  - Department of Family Practice, MetroHealth Medical Center, Case Western Reserve
      University, Cleveland, OH 44109-1998, USA.
FAU - Gibson-Shreve, L D
AU  - Gibson-Shreve LD
FAU - Yuan, Z
AU  - Yuan Z
FAU - Morris, H A
AU  - Morris HA
LA  - eng
PT  - Journal Article
PT  - Review
PL  - ENGLAND
TA  - Fam Pract
JT  - Family practice
JID - 8500875
SB  - IM
MH  - Aged
MH  - Cholecystectomy/*adverse effects
MH  - Cholelithiasis/*complications
MH  - Colorectal Neoplasms/*epidemiology/prevention & control
MH  - Female
MH  - Humans
MH  - Male
MH  - Middle Aged
MH  - Risk Factors
RF  - 8
EDAT- 1996/10/01
MHDA- 1996/10/01 00:01
CRDT- 1996/10/01 00:00
PST - ppublish
SO  - Fam Pract. 1996 Oct;13(5):483-7.

PMID- 8949651
OWN - NLM
STAT- MEDLINE
DA  - 19970107
DCOM- 19970107
LR  - 20130918
IS  - 0017-5749 (Print)
IS  - 0017-5749 (Linking)
VI  - 39
IP  - 3
DP  - 1996 Sep
TI  - Risk of colorectal cancer and other cancers in patients with gall stones.
PG  - 439-43
AB  - BACKGROUND: The occurrence of gall stones has repeatedly been associated with an 
      increased risk for cancer of the colon, but risk associated with cholecystectomy 
      remains unclear. AIMS: To evaluate the hypothesis in a nationwide cohort of more 
      than 40,000 gall stone patients with complete follow up including information of 
      cholecystectomy and obesity. PATIENTS: In the population based study described
      here, 42,098 patients with gall stones in 1977-1989 were identified in the Danish
      Hospital Discharge Register. METHODS: These patients were linked to the Danish
      Cancer Registry to assess their risks for colorectal and other cancers during
      follow up to the end of 1992. RESULTS: The analysis showed a modest increase in
      the number of cancers at all sites combined (n = 3940; RR, 1.07; 95% confidence
      intervals (CI), 1.0 to 1.1). A weak association was found for cancer of the colon
      (n = 360; RR, 1.09; 95% CI 1.0 to 1.2), which remained unchanged when analysed by
      sex, anatomical subsite, and duration of follow up. Multivariate analysis with
      adjustment for cholecystectomy and clinically defined obesity did not change
      these estimates to any significant extent. Excess risks were found for cancers of
      the pancreas and the small intestine. A non-significant increased risk for breast
      cancer was seen in women five years after initial discharge for gall stones.
      CONCLUSION: A borderline significant association was seen between gall stones and
      cancer of the colon, and for cancer of pancreas and small intestine as well as
      for breast cancer in women.
FAU - Johansen, C
AU  - Johansen C
AD  - Division for Cancer Epidemiology, Danish Cancer Society, Copenhagen, Denmark.
FAU - Chow, W H
AU  - Chow WH
FAU - Jorgensen, T
AU  - Jorgensen T
FAU - Mellemkjaer, L
AU  - Mellemkjaer L
FAU - Engholm, G
AU  - Engholm G
FAU - Olsen, J H
AU  - Olsen JH
LA  - eng
PT  - Journal Article
PL  - ENGLAND
TA  - Gut
JT  - Gut
JID - 2985108R
SB  - AIM
SB  - IM
CIN - Gut. 1996 Sep;39(3):491. PMID: 8949661
MH  - Adult
MH  - Aged
MH  - Breast Neoplasms/etiology
MH  - Cholecystectomy
MH  - Cholelithiasis/*complications/surgery
MH  - Colonic Neoplasms/etiology
MH  - Female
MH  - Follow-Up Studies
MH  - Gastrointestinal Neoplasms/*etiology
MH  - Humans
MH  - Intestine, Small
MH  - Male
MH  - Middle Aged
MH  - Pancreatic Neoplasms/etiology
MH  - Risk Factors
PMC - PMC1383353
OID - NLM: PMC1383353
EDAT- 1996/09/01
MHDA- 1996/09/01 00:01
CRDT- 1996/09/01 00:00
PST - ppublish
SO  - Gut. 1996 Sep;39(3):439-43.

PMID- 8615474
OWN - NLM
STAT- MEDLINE
DA  - 19960605
DCOM- 19960605
LR  - 20041117
IS  - 0002-9610 (Print)
IS  - 0002-9610 (Linking)
VI  - 171
IP  - 3
DP  - 1996 Mar
TI  - Malignant tumors missed at laparoscopic cholecystectomy.
PG  - 364-5
AB  - BACKGROUND: Laparoscopic cholecystectomy (LC) is now the treatment of choice for 
      gallstone disease. The wide acceptance of LC resulted in increased
      cholecystectomy rates and entailed specific drawbacks such as missed malignant
      tumors of other organs. PATIENTS AND METHODS: The prospective follow-up of
      patients who underwent LC was studied, and all patients treated for malignant
      disease were included regarding a history of LC. RESULTS: Of 838 LCs performed, 5
      patients underwent reoperation for missed carcinoma of the pancreas (n=2) and the
      right colon (n=3). Two other patients with carcinomas of the pancreas and the
      right colon had a history of LC performed elsewhere. All 7 patients (median age
      72 years) complained of recent atypical pain at the time of the LC. Five tumors
      were resected (2 palliatively); 2 patients died. CONCLUSIONS: This study
      emphasizes the necessity of making a careful semiological analysis of the pain
      and associated symptoms before performing an LC.
FAU - Slim, K
AU  - Slim K
AD  - Service de Chirurgie generale et digestive, Hotel-Dieu, Clermont-Ferrand, France.
FAU - Pezet, D
AU  - Pezet D
FAU - Clark, E
AU  - Clark E
FAU - Chipponi, J
AU  - Chipponi J
LA  - eng
PT  - Journal Article
PL  - UNITED STATES
TA  - Am J Surg
JT  - American journal of surgery
JID - 0370473
SB  - AIM
SB  - IM
MH  - Aged
MH  - *Cholecystectomy, Laparoscopic
MH  - Cholelithiasis/complications/surgery
MH  - Colonic Neoplasms/complications/*diagnosis
MH  - Female
MH  - Follow-Up Studies
MH  - Humans
MH  - Male
MH  - Pancreatic Neoplasms/complications/*diagnosis
MH  - Prospective Studies
EDAT- 1996/03/01
MHDA- 1996/03/01 00:01
CRDT- 1996/03/01 00:00
AID - S0002-9610(97)89643-2 [pii]
AID - 10.1016/S0002-9610(97)89643-2 [doi]
PST - ppublish
SO  - Am J Surg. 1996 Mar;171(3):364-5.

PMID- 8583439
OWN - NLM
STAT- MEDLINE
DA  - 19960319
DCOM- 19960319
LR  - 20141120
IS  - 0035-8835 (Print)
IS  - 0035-8835 (Linking)
VI  - 40
IP  - 6
DP  - 1995 Dec
TI  - The value of abdominal exploration during cholecystectomy.
PG  - 377-9
AB  - With the advent of 'minimal access' cholecystectomy patients no longer have an
      exploratory laparotomy at the time of the operation and it is possible that
      relevant pathology may be missed as a result. This study analyses the findings at
      exploratory laparotomy in 223 patients undergoing open cholecystectomy. Forty-two
      patients (19%) were found to have incidental pathology but in only three (1.3%)
      did this lead to additional operative procedures. We therefore conclude that the 
      loss of exploratory laparotomy at cholecystectomy does not have a significant
      detrimental effect on patient care.
FAU - Majeed, A W
AU  - Majeed AW
AD  - Department of Surgery, University of Sheffield, UK.
FAU - Reed, M W
AU  - Reed MW
FAU - Hall, J
AU  - Hall J
FAU - Ross, B
AU  - Ross B
FAU - Johnson, A G
AU  - Johnson AG
LA  - eng
PT  - Case Reports
PT  - Journal Article
PL  - ENGLAND
TA  - J R Coll Surg Edinb
JT  - Journal of the Royal College of Surgeons of Edinburgh
JID - 7503110
SB  - IM
MH  - Adenocarcinoma/diagnosis
MH  - Aged
MH  - Carcinoma/diagnosis
MH  - *Cholecystectomy
MH  - Diverticulum, Colon/diagnosis
MH  - Elective Surgical Procedures
MH  - Female
MH  - Humans
MH  - *Laparotomy
MH  - Male
MH  - Omentum
MH  - Peritoneal Neoplasms/diagnosis
MH  - Prospective Studies
MH  - Stomach Neoplasms/diagnosis
EDAT- 1995/12/01
MHDA- 1995/12/01 00:01
CRDT- 1995/12/01 00:00
PST - ppublish
SO  - J R Coll Surg Edinb. 1995 Dec;40(6):377-9.

PMID- 8245672
OWN - NLM
STAT- MEDLINE
DA  - 19940103
DCOM- 19940103
LR  - 20041117
IS  - 0179-1958 (Print)
IS  - 0179-1958 (Linking)
VI  - 8
IP  - 3
DP  - 1993 Sep
TI  - CCK-8 and gastrin plasma levels in cholecystectomized and colorectal cancer
      patients.
PG  - 154-7
AB  - The elevated incidence of large bowel carcinoma after cholecystectomy has long
      been controversial. The pathomechanism of this entity, however, is still unclear.
      Many authors have demonstrated a correlation between cholecystokinin (CCK) and
      gastrin levels and the occurrence of colorectal cancer. As yet, no clear data are
      available on the potential impact of cholecystectomy on CCK level alterations.
      Moreover, no reports have yet been published on CCK receptors. We have
      investigated the role of CCK-8 and gastrin plasma levels in patients with prior
      cholecystectomy and CCK receptor levels in patients with colorectal cancer. 125
      patients entered a prospective study. Of these, 45 served as controls. 40
      patients had prior cholecystectomy, 5 patients underwent cholecystectomy during
      the ongoing trial. 35 patients had a colorectal cancer, 5 of these had prior
      cholecystectomy. No patient had elevated CCK-8 plasma levels. Gastrin levels were
      slightly elevated in 2 patients. There was no correlation between large bowel
      carcinoma and CCK-8 and gastrin levels. Elevated CCK-8 levels following
      cholecystectomy occur neither immediately after surgery nor on a long-term basis.
      Immunohistochemical studies in patients with colorectal cancer showed no CCK
      receptors in the normal colonic or tumor tissue. These findings are contrary to
      gastrin receptor data.
FAU - Rogy, M A
AU  - Rogy MA
AD  - 1st Department of Surgery, University of Vienna Medical School, Austria.
FAU - Kovats, E
AU  - Kovats E
FAU - Koss, G
AU  - Koss G
FAU - Muller, M
AU  - Muller M
FAU - Fugger, R
AU  - Fugger R
FAU - Steininger, R
AU  - Steininger R
FAU - Pilz, E
AU  - Pilz E
FAU - Rauhs, R
AU  - Rauhs R
FAU - Fritsch, A
AU  - Fritsch A
LA  - eng
PT  - Journal Article
PL  - GERMANY
TA  - Int J Colorectal Dis
JT  - International journal of colorectal disease
JID - 8607899
RN  - 0 (Gastrins)
RN  - 9011-97-6 (Cholecystokinin)
SB  - IM
MH  - Cholecystectomy/*adverse effects
MH  - Cholecystokinin/*blood
MH  - Colorectal Neoplasms/*blood
MH  - Female
MH  - Gastrins/*blood
MH  - Humans
MH  - Male
MH  - Middle Aged
MH  - Prospective Studies
EDAT- 1993/09/01
MHDA- 1993/09/01 00:01
CRDT- 1993/09/01 00:00
PST - ppublish
SO  - Int J Colorectal Dis. 1993 Sep;8(3):154-7.

PMID- 8514031
OWN - NLM
STAT- MEDLINE
DA  - 19930722
DCOM- 19930722
LR  - 20041117
IS  - 0016-5085 (Print)
IS  - 0016-5085 (Linking)
VI  - 105
IP  - 1
DP  - 1993 Jul
TI  - Cholecystectomy and colorectal cancer.
PG  - 142-7
AB  - BACKGROUND: An increased risk of large bowel cancer, especially of the right
      colon, following cholecystectomy has been reported in some studies but
      contradicted in others. The aim of this study was to settle this question by
      creating a cohort of cholecystectomy patients that was large enough and with a
      sufficient follow-up time to detect even weak associations. METHODS: A
      population-based cohort consisting of 62,615 patients who underwent
      cholecystectomy was followed up for the occurrence of colorectal cancer up to 23 
      years. RESULTS: There were 633 colorectal cancers versus 637.9 expected
      (standardized incidence ratio [SIR] = 0.99; 95% confidence interval [CI] =
      0.92-1.07). Analyses of an extensive number of subgroups including sex, age at
      operation, duration of follow-up, underlying diagnosis, type of operation, and
      different cancer sites did not show any association. However, for cancer of the
      right colon among women, the risk was increased (SIR = 1.24; 95% CI = 1.03-1.48) 
      most prominent 15 years or more after operation (SIR = 1.54; 95% CI = 1.03-2.22).
      CONCLUSIONS: Overall, there is no excess risk of colorectal cancer following
      cholecystectomy, but consistent with some earlier reports, we observed an
      increased risk among women for right-sided colon cancer 15 years or more after
      operation.
FAU - Ekbom, A
AU  - Ekbom A
AD  - Cancer Epidemiology Unit, University Hospital, Uppsala, Sweden.
FAU - Yuen, J
AU  - Yuen J
FAU - Adami, H O
AU  - Adami HO
FAU - McLaughlin, J K
AU  - McLaughlin JK
FAU - Chow, W H
AU  - Chow WH
FAU - Persson, I
AU  - Persson I
FAU - Fraumeni, J F Jr
AU  - Fraumeni JF Jr
LA  - eng
PT  - Journal Article
PL  - UNITED STATES
TA  - Gastroenterology
JT  - Gastroenterology
JID - 0374630
SB  - AIM
SB  - IM
CIN - Gastroenterology. 1993 Jul;105(1):286-8. PMID: 8514048
CIN - ACP J Club. 1994 Jan-Feb;120 Suppl 1:24-5
MH  - Adult
MH  - Age Factors
MH  - Aged
MH  - *Cholecystectomy
MH  - Cholelithiasis/complications
MH  - Cohort Studies
MH  - Colorectal Neoplasms/*etiology
MH  - Female
MH  - Follow-Up Studies
MH  - Humans
MH  - Male
MH  - Middle Aged
MH  - Multivariate Analysis
MH  - *Postoperative Complications
MH  - Risk
MH  - Sex Factors
EDAT- 1993/07/01
MHDA- 2001/03/28 10:01
CRDT- 1993/07/01 00:00
AID - S0016508593002197 [pii]
PST - ppublish
SO  - Gastroenterology. 1993 Jul;105(1):142-7.

PMID- 8480871
OWN - NLM
STAT- MEDLINE
DA  - 19930524
DCOM- 19930524
LR  - 20071114
IS  - 0002-9610 (Print)
IS  - 0002-9610 (Linking)
VI  - 165
IP  - 4
DP  - 1993 Apr
TI  - Natural history of asymptomatic and symptomatic gallstones.
PG  - 399-404
AB  - Review of the sparse literature on the prognosis of asymptomatic and mildly
      symptomatic gallstones reveals a diversity of methods, definitions, and groups of
      patients studied, which makes it difficult to draw conclusions. It appears that
      serious symptoms and complications develop in about 1% to 2% of patients with
      asymptomatic gallstones annually, with fewer complications developing in later
      years than in years soon after gallstones are discovered. In patients with stones
      with mild symptoms, rates of the development of complications are perhaps a
      little higher, about 1% to 3% per year. In patients who are initially mildly
      symptomatic, cholecystectomy for severe symptoms probably is undertaken in 6% to 
      8% per year in the early years, decreasing with longer follow-up. Other than
      symptoms, no factors related to prognosis have been established. Acute
      cholecystitis is the most common severe complication of gallstones. Based on
      follow-up studies, obstructive jaundice, cholangitis, pancreatitis, and cancer of
      the gallbladder are infrequent complications. Risk of subsequent colon cancer
      should not ordinarily be a factor when cholecystectomy is considered. Analyses of
      cost-effectiveness have not demonstrated substantial differences in life
      expectancy between patients with asymptomatic gallstones who undergo immediate
      open cholecystectomy compared with watchful waiting.
FAU - Friedman, G D
AU  - Friedman GD
AD  - Division of Research, Kaiser Permanente Medical Care Program, Northern California
      Region, Oakland.
LA  - eng
GR  - R35 CA49761/CA/NCI NIH HHS/United States
PT  - Journal Article
PT  - Research Support, U.S. Gov't, P.H.S.
PT  - Review
PL  - UNITED STATES
TA  - Am J Surg
JT  - American journal of surgery
JID - 0370473
SB  - AIM
SB  - IM
MH  - Cholecystectomy/economics
MH  - *Cholelithiasis/complications/diagnosis/etiology/therapy
MH  - Colonic Neoplasms/etiology
MH  - Cost-Benefit Analysis
MH  - Female
MH  - Follow-Up Studies
MH  - Humans
MH  - Male
MH  - Prognosis
MH  - Risk Factors
MH  - United States
RF  - 26
EDAT- 1993/04/01
MHDA- 1993/04/01 00:01
CRDT- 1993/04/01 00:00
PST - ppublish
SO  - Am J Surg. 1993 Apr;165(4):399-404.

PMID- 8449596
OWN - NLM
STAT- MEDLINE
DA  - 19930409
DCOM- 19930409
LR  - 20160303
IS  - 0020-7136 (Print)
IS  - 0020-7136 (Linking)
VI  - 53
IP  - 5
DP  - 1993 Mar 12
TI  - Cholecystectomy and colorectal cancer: evidence from a cohort study on diet and
      cancer.
PG  - 735-9
AB  - The association between cholecystectomy and subsequent risk for colorectal
      carcinoma was investigated in a prospective cohort study on diet and cancer (n = 
      120,852), which is being conducted in the Netherlands from 1986 onwards among
      120,852 men and women, aged 55 to 69. After a follow-up period of 3.3 years, 478 
      incident cases of colorectal cancer (258 men and 220 women) were identified in
      the cohort, 64 of whom reported at baseline to have undergone previous
      gall-bladder surgery (21 men and 43 women). After adjustment for age and familial
      history of large-bowel cancer, the relative rate (RR) for colorectal cancer in
      subjects who had undergone cholecystectomy compared with those who had not was
      1.81 in men (p = 0.02) and 1.47 in women (p = 0.05). Additional adjustment for
      parity. Quetelet index, alcohol intake and other dietary variables resulted in a 
      RR of 1.78 in men and 1.51 in women. In women, the highest RR was detected in the
      right colon (RR = 1.89), whereas in men, no site within the large bowel accounted
      specifically for the increased relative rate. In both men and women, the rate
      appeared to increase from approximately 6 years after cholecystectomy onward.
      According to the TNM stage of the disease, cholecystectomized patients were not
      detected at an earlier stage than the other patients. It is concluded that in
      this study the positive association between colorectal cancer and cholecystectomy
      cannot be explained by detection bias or ascertainment bias and is not confounded
      by risk factors for gallstone disease or dietary factors.
FAU - Goldbohm, R A
AU  - Goldbohm RA
AD  - TNO Toxicology and Nutrition Institute, Zeist, The Netherlands.
FAU - van den Brandt, P A
AU  - van den Brandt PA
FAU - van 't Veer, P
AU  - van 't Veer P
FAU - Dorant, E
AU  - Dorant E
FAU - Sturmans, F
AU  - Sturmans F
FAU - Hermus, R J
AU  - Hermus RJ
LA  - eng
PT  - Journal Article
PT  - Research Support, Non-U.S. Gov't
PL  - UNITED STATES
TA  - Int J Cancer
JT  - International journal of cancer
JID - 0042124
SB  - IM
MH  - Aged
MH  - Cholecystectomy/*adverse effects/statistics & numerical data
MH  - Cholelithiasis/epidemiology
MH  - Cohort Studies
MH  - Colorectal Neoplasms/*epidemiology/etiology
MH  - Female
MH  - Humans
MH  - Male
MH  - Middle Aged
MH  - Netherlands/epidemiology
MH  - Prevalence
MH  - Prospective Studies
EDAT- 1993/03/12
MHDA- 1993/03/12 00:01
CRDT- 1993/03/12 00:00
PST - ppublish
SO  - Int J Cancer. 1993 Mar 12;53(5):735-9.

PMID- 8444084
OWN - NLM
STAT- MEDLINE
DA  - 19930408
DCOM- 19930408
LR  - 20131121
IS  - 0163-2116 (Print)
IS  - 0163-2116 (Linking)
VI  - 38
IP  - 3
DP  - 1993 Mar
TI  - Role of bile acids and metabolic activity of colonic bacteria in increased risk
      of colon cancer after cholecystectomy.
PG  - 514-9
AB  - Since the metabolic activity of the colonic flora plays a definite role in colon 
      cancer and an increased incidence of this disease is reported after
      cholecystectomy, we studied the metabolic activity of the colonic flora in a
      group of postcholecystectomy patients and matched controls by measuring, as
      representative end products of the bacterial metabolism, their fecal bile acids
      (BA), fecal 3-methylindole (SK) and indole (IN), and respiratory methane and
      hydrogen. Patients had significantly higher SK and lower IN, and, among BA,
      higher lithocholic (LCA) and chenodeoxycholic acid concentrations and
      LCA/deoxycholic acid ratio in the stools than controls. Similar differences from 
      controls were reported for colon cancer. Comparable bacterial metabolic
      activities are thus operative in the large bowel of postcholecystectomized and
      colon cancer patients. This supports the biological plausibility of the
      association of cholecystectomy and colon cancer.
FAU - Zuccato, E
AU  - Zuccato E
AD  - Istituto di Ricerche Farmacologiche Mario Negri, Milan, Italy.
FAU - Venturi, M
AU  - Venturi M
FAU - Di Leo, G
AU  - Di Leo G
FAU - Colombo, L
AU  - Colombo L
FAU - Bertolo, C
AU  - Bertolo C
FAU - Doldi, S B
AU  - Doldi SB
FAU - Mussini, E
AU  - Mussini E
LA  - eng
PT  - Journal Article
PL  - UNITED STATES
TA  - Dig Dis Sci
JT  - Digestive diseases and sciences
JID - 7902782
RN  - 0 (Bile Acids and Salts)
RN  - 0 (Indoles)
RN  - 7YNJ3PO35Z (Hydrogen)
RN  - 8724FJW4M5 (indole)
RN  - 9W945B5H7R (Skatole)
RN  - OP0UW79H66 (Methane)
SB  - AIM
SB  - IM
MH  - Bile Acids and Salts/*metabolism
MH  - Breath Tests
MH  - *Cholecystectomy
MH  - Colon/*microbiology
MH  - Colonic Neoplasms/*epidemiology
MH  - Feces/chemistry
MH  - Female
MH  - Humans
MH  - Hydrogen/analysis
MH  - Incidence
MH  - Indoles/analysis
MH  - Male
MH  - Methane/analysis
MH  - Middle Aged
MH  - Risk Factors
MH  - Skatole/analysis
EDAT- 1993/03/01
MHDA- 1993/03/01 00:01
CRDT- 1993/03/01 00:00
PST - ppublish
SO  - Dig Dis Sci. 1993 Mar;38(3):514-9.

PMID- 8446997
OWN - NLM
STAT- MEDLINE
DA  - 19930405
DCOM- 19930405
LR  - 20060328
IS  - 0041-5782 (Print)
IS  - 0041-5782 (Linking)
VI  - 155
IP  - 5
DP  - 1993 Feb 1
TI  - [Gallstone and colorectal cancer. There is a connection, but not
      cholecystectomy].
PG  - 290-2
FAU - Jorgensen, T
AU  - Jorgensen T
AD  - Kobenhavns Amts Sygehus i Glostrup.
FAU - Rafaelsen, S R
AU  - Rafaelsen SR
LA  - dan
PT  - Journal Article
TT  - Galdesten og kolorektal cancer. Der er en sammenhoeng, men den skyldes ikke
      kolecystektomi.
PL  - DENMARK
TA  - Ugeskr Laeger
JT  - Ugeskrift for laeger
JID - 0141730
SB  - IM
MH  - Adult
MH  - Aged
MH  - Cholecystectomy/*adverse effects
MH  - Cholelithiasis/*complications/surgery
MH  - Colonic Neoplasms/*etiology
MH  - Female
MH  - Humans
MH  - Male
MH  - Middle Aged
MH  - Rectal Neoplasms/*etiology
MH  - Risk Factors
EDAT- 1993/02/01
MHDA- 1993/02/01 00:01
CRDT- 1993/02/01 00:00
PST - ppublish
SO  - Ugeskr Laeger. 1993 Feb 1;155(5):290-2.

PMID- 8474296
OWN - NLM
STAT- MEDLINE
DA  - 19930520
DCOM- 19930520
LR  - 20061115
IS  - 0023-8236 (Print)
IS  - 0023-8236 (Linking)
VI  - 378
IP  - 2
DP  - 1993
TI  - [Do nicotine and alcohol abuse effect the occurrence of postoperative bacterial
      infections?].
PG  - 125-8
AB  - In a prospective study we evaluated patients with diagnoses of (1) inguinal
      hernia (n = 57), (2) gall bladder stones (n = 80), and (3) carcinoma of the colon
      (n = 76). The whole group included 213 patients who underwent clean,
      clean-contaminated or contaminated operations. All wound infections and
      postoperative bacterial infections such as pneumonia or urinary infection, were
      recorded. The patients were asked for risk factors at the time of
      hospitalization: 7.1% of all patients admitted an intake of alcohol of more than 
      60 g/day, and 15.6% of the patients smoked more than 20 cigarettes/day. We found 
      a four times higher risk of postoperative infection for patients with an intake
      of more than 60 g alcohol/day. The rate of infection for smokers of more than 20 
      cigarettes/day is twice as high as for non-smokers or persons who smoke fewer
      than 20 cigarettes/day.
FAU - Stopinski, J
AU  - Stopinski J
AD  - Chirurgische Klinik I, Stadtische Kliniken, Darmstadt.
FAU - Staib, I
AU  - Staib I
FAU - Weissbach, M
AU  - Weissbach M
LA  - ger
PT  - English Abstract
PT  - Journal Article
TT  - Haben Nikotin- und Alkoholmissbrauch Einfluss auf das Auftreten postoperativer
      bakterieller Infektionen?
PL  - GERMANY
TA  - Langenbecks Arch Chir
JT  - Langenbecks Archiv fur Chirurgie
JID - 0204167
SB  - IM
MH  - Alcohol Drinking/*adverse effects
MH  - Alcoholism/complications
MH  - Bacterial Infections/*etiology
MH  - Cholecystectomy
MH  - Cholelithiasis/*surgery
MH  - Colonic Neoplasms/*surgery
MH  - Female
MH  - Gallstones/surgery
MH  - Hernia, Inguinal/*surgery
MH  - Humans
MH  - Male
MH  - Middle Aged
MH  - Risk Factors
MH  - Smoking/*adverse effects
MH  - Surgical Wound Infection/*etiology
EDAT- 1993/01/01
MHDA- 1993/01/01 00:01
CRDT- 1993/01/01 00:00
PST - ppublish
SO  - Langenbecks Arch Chir. 1993;378(2):125-8.

PMID- 1733681
OWN - NLM
STAT- MEDLINE
DA  - 19920304
DCOM- 19920304
LR  - 20041117
IS  - 0012-3706 (Print)
IS  - 0012-3706 (Linking)
VI  - 35
IP  - 1
DP  - 1992 Jan
TI  - Gallstones and colorectal cancer--there is a relationship, but it is hardly due
      to cholecystectomy.
PG  - 24-8
AB  - The prevalence of gallstone disease in 145 consecutive patients with colorectal
      cancer was compared with gallstone prevalence in 4,159 subjects randomly selected
      from a population. The group of patients had a significantly higher prevalence of
      gallstone disease than the population (odds ratio = 1.59; 95 percent confidence
      limits 1.04-2.45), whereas cholecystectomies occurred with equal frequency in the
      two groups. There was a nonsignificant trend toward more right-sided cancers in
      patients with gallstones than in patients without. These results, together with
      available literature, give substantial evidence for an association between
      gallstones and colorectal cancer, an association which is not due to
      cholecystectomy being a predisposing factor to colorectal cancer. Sporadic
      findings of an association between cholecystectomy and colorectal cancer can be
      explained by the above relationship.
FAU - Jorgensen, T
AU  - Jorgensen T
AD  - Glostrup Population Studies, Medical Department C, Glostrup Hospital, University 
      of Copenhagen, Denmark.
FAU - Rafaelsen, S
AU  - Rafaelsen S
LA  - eng
PT  - Journal Article
PL  - UNITED STATES
TA  - Dis Colon Rectum
JT  - Diseases of the colon and rectum
JID - 0372764
SB  - IM
MH  - Adult
MH  - Aged
MH  - Causality
MH  - Chi-Square Distribution
MH  - *Cholecystectomy
MH  - Cholelithiasis/*complications/epidemiology/surgery
MH  - Colorectal Neoplasms/*complications/epidemiology
MH  - Denmark/epidemiology
MH  - Female
MH  - Humans
MH  - Male
MH  - Middle Aged
MH  - Odds Ratio
MH  - Prevalence
EDAT- 1992/01/01
MHDA- 1992/01/01 00:01
CRDT- 1992/01/01 00:00
PST - ppublish
SO  - Dis Colon Rectum. 1992 Jan;35(1):24-8.

PMID- 1928042
OWN - NLM
STAT- MEDLINE
DA  - 19911028
DCOM- 19911028
LR  - 20061115
IS  - 0002-9270 (Print)
IS  - 0002-9270 (Linking)
VI  - 86
IP  - 10
DP  - 1991 Oct
TI  - Cholecystectomy and colorectal carcinoma: a total-population historical
      prospective study.
PG  - 1486-90
AB  - The relationship between cholecystectomy and colorectal cancer in the Icelandic
      population was analyzed in a historical prospective study. A total of 3,425
      individuals (857 males and 2,568 females) who underwent cholecystectomy during a 
      26-yr period (1955-1980) were followed for 8-33 yr. The risk of colonic cancer in
      Icelandic males increased significantly 11 yr or more after operation (relative
      risk, 2.73; 95% confidence interval, 1.25-5.19). This is the only study that
      shows a significantly increased risk of colonic cancer in males only. In spite of
      this increased risk, regular screening for colonic cancer in Icelandic males
      would probably not be warranted, since almost 70% of the males are 70 yr old or
      older at the time of diagnosis.
FAU - Nielsen, G P
AU  - Nielsen GP
AD  - Department of Medicine, St. Joseph's Hospital, Hafnarfjordur, Iceland.
FAU - Theodors, A
AU  - Theodors A
FAU - Tulinius, H
AU  - Tulinius H
FAU - Sigvaldason, H
AU  - Sigvaldason H
LA  - eng
PT  - Journal Article
PT  - Research Support, Non-U.S. Gov't
PL  - UNITED STATES
TA  - Am J Gastroenterol
JT  - The American journal of gastroenterology
JID - 0421030
SB  - IM
MH  - Adenocarcinoma/epidemiology/*etiology
MH  - Age Factors
MH  - Aged
MH  - Cholecystectomy/*adverse effects
MH  - Colonic Neoplasms/epidemiology/*etiology
MH  - Female
MH  - Follow-Up Studies
MH  - Humans
MH  - Iceland/epidemiology
MH  - Male
MH  - Prospective Studies
MH  - Rectal Neoplasms/epidemiology/etiology
MH  - Sex Factors
EDAT- 1991/10/01
MHDA- 1991/10/01 00:01
CRDT- 1991/10/01 00:00
PST - ppublish
SO  - Am J Gastroenterol. 1991 Oct;86(10):1486-90.

PMID- 1744399
OWN - NLM
STAT- MEDLINE
DA  - 19920113
DCOM- 19920113
LR  - 20041117
IS  - 0192-0790 (Print)
IS  - 0192-0790 (Linking)
VI  - 13
IP  - 5
DP  - 1991 Oct
TI  - Incidence and indications for cholecystectomy in a public health district of a
      small town in central Italy.
PG  - 580-2
AB  - There are major differences in cholecystectomy rates between different countries.
      We prospectively recorded all gallbladder operations in L'Aquila, Italy (a small 
      town in central Italy with a population of about 98,700 inhabitants) from June
      15, 1987 to June 14, 1988. During that year 210 cholecystectomies were performed 
      (women and girls = 71.4%), for a calculated yearly incidence rate of 0.212%.
      Cholecystectomy was elective in 85.2%, urgent in 8.6%, and was performed in the
      course of other abdominal operations (mainly colon cancer) in the remaining 6.2%.
      Half (44.3%) of the patients were operated on because of at least one episode of 
      biliary colic, and 9.0% because of an acute complication. Respectively 16.2% and 
      30.5% were operated on because of dyspeptic symptoms or to prevent symptoms or
      complications. Gallstones were not found in six, while exploration of the common 
      bile duct revealed gallstones in seven patients. The chemical analysis showed
      that 84.7% were cholesterol stones (mixed or pure). We presume that most observed
      differences in cholecystectomy rates between different Western countries are more
      likely owing to differences in indications for surgery rather than to differences
      in prevalence of gallstones.
FAU - Attili, A F
AU  - Attili AF
AD  - Department of Internal Medicine, University of L'Aquila, Italy.
FAU - Natali, L
AU  - Natali L
FAU - Cincis, M
AU  - Cincis M
FAU - De Bernardinis, G
AU  - De Bernardinis G
FAU - Properzi, A
AU  - Properzi A
FAU - Simi, M
AU  - Simi M
FAU - Vittorini, C
AU  - Vittorini C
LA  - eng
PT  - Journal Article
PL  - UNITED STATES
TA  - J Clin Gastroenterol
JT  - Journal of clinical gastroenterology
JID - 7910017
SB  - IM
MH  - Cholecystectomy/*utilization
MH  - Cholelithiasis/*epidemiology/surgery
MH  - Colic/epidemiology
MH  - Emergencies
MH  - Female
MH  - Humans
MH  - Incidence
MH  - Italy/epidemiology
MH  - Male
MH  - Prevalence
MH  - Prospective Studies
EDAT- 1991/10/01
MHDA- 1991/10/01 00:01
CRDT- 1991/10/01 00:00
PST - ppublish
SO  - J Clin Gastroenterol. 1991 Oct;13(5):580-2.

PMID- 1741806
OWN - NLM
STAT- MEDLINE
DA  - 19910517
DCOM- 19910517
LR  - 20091118
IS  - 0035-8843 (Print)
IS  - 0035-8843 (Linking)
VI  - 73
IP  - 2
DP  - 1991 Mar
TI  - Duration of intravenous fluid replacement after abdominal surgery: a prospective 
      randomised study.
PG  - 119-23
AB  - This prospective randomised study examined the possibility of early resumption of
      oral hydration and discontinuation of intravenous fluid replacement after
      emergency or elective abdominal surgery. Following elective cholecystectomy alone
      or with a choledocholithotomy or an emergency Hartmann's procedure for large
      bowel obstruction, patients were randomised to early oral hydration (sips of
      water for 12 h followed by free fluids by mouth for 24 h, when oral intake of
      food was allowed--intravenous hydration was discontinued 6 h after starting the
      intake of free fluids orally) or conventional intravenous hydration (intravenous 
      hydration and an oral regimen of water as follows: sips every hour for 12 h, 30
      ml every hour for 24 h, 60 ml every hour for 24 h, 90 ml every hour for 24 h,
      free fluids for 12 h, when food was allowed--intravenous hydration was
      discontinued 6 h after starting the free fluids). The two regimens were equally
      effective in maintaining fluid balance and normal plasma and urinary electrolytes
      without any observed differences in biochemical or metabolic values. Each of free
      fluids by mouth, discontinuation of intravenous hydration, and consumption of
      solid food were achieved in the patients on early oral hydration at time periods 
      significantly shorter than those attained with the conventional regimen (P less
      than 0.001). Similarly, patients on the latter regimen were hospitalised for
      significantly longer times than those on early oral hydration (P less than
      0.001). Early oral hydration after biliary surgery or a Hartmann's procedure
      effectively maintains fluid balance and has advantages over the conventional
      intravenous hydration regimen.
FAU - Salim, A S
AU  - Salim AS
AD  - Department of Surgery, Royal Infirmary, Perth.
LA  - eng
PT  - Clinical Trial
PT  - Comparative Study
PT  - Journal Article
PT  - Randomized Controlled Trial
PL  - ENGLAND
TA  - Ann R Coll Surg Engl
JT  - Annals of the Royal College of Surgeons of England
JID - 7506860
SB  - IM
CIN - Ann R Coll Surg Engl. 1991 Jul;73(4):267-8. PMID: 1741832
MH  - Adult
MH  - Aged
MH  - *Cholecystectomy
MH  - Colostomy
MH  - Female
MH  - *Fluid Therapy
MH  - Gallstones/surgery
MH  - Humans
MH  - Infusions, Intravenous
MH  - Intestinal Obstruction/etiology/*surgery
MH  - Male
MH  - Middle Aged
MH  - Postoperative Care
MH  - Postoperative Complications/etiology
MH  - Prospective Studies
MH  - Rectum/surgery
MH  - Sigmoid Neoplasms/*surgery
MH  - Water-Electrolyte Balance
PMC - PMC2499386
OID - NLM: PMC2499386
EDAT- 1991/03/01
MHDA- 1991/03/01 00:01
CRDT- 1991/03/01 00:00
PST - ppublish
SO  - Ann R Coll Surg Engl. 1991 Mar;73(2):119-23.

PMID- 2771098
OWN - NLM
STAT- MEDLINE
DA  - 19891010
DCOM- 19891010
LR  - 20061115
IS  - 0026-4733 (Print)
IS  - 0026-4733 (Linking)
VI  - 44
IP  - 10
DP  - 1989 May 31
TI  - [Cholecystectomy and adenomatous polyps of the colorectum].
PG  - 1489-91
AB  - The possible correlation between cholecystectomy and adenomatous polyps of the
      colorectum is evaluated by means of a retrospective study of 2 groups of
      patients: 90 patients subjected to endoscopic removal of one or more adenomatous 
      polyps of the colon-rectum (histological diagnosis) and 90 control patients
      paired by sex and age, hospitalised for benign pathology and selected from among 
      those submitted to totally negative colonoscopy. Ten patients (11.1%) were
      submitted to cholecystectomy among those with adenomatous polyps, 5 (5.5%) in the
      control group. Subdividing patients by sex women evidenced a relative risk of 5
      (O.R. = 5/1, degree of confidence 95% = 0.7-33.4) but the figure was not
      statistically significant. For males, on the other hand, the relative risk was 1 
      (O.R. = 5/4). It is concluded that cholecystectomy may be considered a risk
      factor for the development of adenomas of the colon-rectum in females.
FAU - Giorgio, P
AU  - Giorgio P
FAU - Lorusso, D
AU  - Lorusso D
FAU - Di Matteo, G
AU  - Di Matteo G
FAU - Giorgio, I
AU  - Giorgio I
LA  - ita
PT  - Comparative Study
PT  - English Abstract
PT  - Journal Article
TT  - Colecistectomia e polipi adenomatosi del colon-retto.
PL  - ITALY
TA  - Minerva Chir
JT  - Minerva chirurgica
JID - 0400726
SB  - IM
MH  - Adult
MH  - Aged
MH  - Cholecystectomy/*adverse effects
MH  - Colorectal Neoplasms/*etiology
MH  - Female
MH  - Humans
MH  - Intestinal Polyps/*etiology
MH  - Male
MH  - Middle Aged
MH  - Risk Factors
MH  - Sex Factors
EDAT- 1989/05/31
MHDA- 1989/05/31 00:01
CRDT- 1989/05/31 00:00
PST - ppublish
SO  - Minerva Chir. 1989 May 31;44(10):1489-91.

PMID- 2655809
OWN - NLM
STAT- MEDLINE
DA  - 19890713
DCOM- 19890713
LR  - 20051116
IS  - 0007-1323 (Print)
IS  - 0007-1323 (Linking)
VI  - 76
IP  - 3
DP  - 1989 Mar
TI  - Cholecystectomy and colorectal cancer.
PG  - 250-3
AB  - This review examines the evidence for and against an association between
      cholecystectomy and colorectal cancer.
FAU - Moorehead, R J
AU  - Moorehead RJ
AD  - Department of Surgery, Queen's University of Belfast, UK.
FAU - McKelvey, S T
AU  - McKelvey ST
LA  - eng
PT  - Journal Article
PT  - Review
PL  - ENGLAND
TA  - Br J Surg
JT  - The British journal of surgery
JID - 0372553
SB  - AIM
SB  - IM
CIN - Br J Surg. 1989 Oct;76(10):1099. PMID: 2597956
MH  - Cholecystectomy/*adverse effects
MH  - Colonic Neoplasms/*etiology
MH  - Female
MH  - Humans
MH  - Male
MH  - Rectal Neoplasms/*etiology
MH  - Risk Factors
RF  - 37
EDAT- 1989/03/01
MHDA- 1989/03/01 00:01
CRDT- 1989/03/01 00:00
PST - ppublish
SO  - Br J Surg. 1989 Mar;76(3):250-3.

PMID- 2923417
OWN - NLM
STAT- MEDLINE
DA  - 19890419
DCOM- 19890419
LR  - 20131001
IS  - 0035-8843 (Print)
IS  - 0035-8843 (Linking)
VI  - 71
IP  - 1
DP  - 1989 Jan
TI  - Cholecystectomy and the development of colorectal neoplasia: a prospective study.
PG  - 37-9
AB  - One hundred asymptomatic patients over 60 years of age who had cholecystectomy
      carried out at least 10 years earlier underwent double contrast barium enema and 
      sigmoidoscopy. The incidence of colorectal adenomas and carcinomas was compared
      with age and sex matched controls undergoing routine post mortems. In the
      post-cholecystectomy group 12% had tumours (8 adenomas greater than 1 cm in
      diameter, 4 carcinomas). In the control group 3% had tumours (3 adenomas); P =
      0.02. This study confirms that patients with a history of cholecystectomy have an
      increased risk of developing colorectal adenomas and carcinomas.
FAU - Moorehead, R J
AU  - Moorehead RJ
AD  - Ulster Hospital, Belfast.
FAU - Mills, J O
AU  - Mills JO
FAU - Wilson, H K
AU  - Wilson HK
FAU - McKelvey, S T
AU  - McKelvey ST
LA  - eng
PT  - Journal Article
PL  - ENGLAND
TA  - Ann R Coll Surg Engl
JT  - Annals of the Royal College of Surgeons of England
JID - 7506860
SB  - IM
CIN - Ann R Coll Surg Engl. 1989 Jul;71(4):269-70. PMID: 2774457
MH  - Adenoma/*etiology
MH  - Aged
MH  - Carcinoma/*etiology
MH  - Cholecystectomy/*adverse effects
MH  - Colonic Neoplasms/*etiology
MH  - Female
MH  - Humans
MH  - Male
MH  - Middle Aged
MH  - Prospective Studies
MH  - Rectal Neoplasms/*etiology
MH  - Risk Factors
PMC - PMC2498864
OID - NLM: PMC2498864
EDAT- 1989/01/01
MHDA- 1989/01/01 00:01
CRDT- 1989/01/01 00:00
PST - ppublish
SO  - Ann R Coll Surg Engl. 1989 Jan;71(1):37-9.

PMID- 3622176
OWN - NLM
STAT- MEDLINE
DA  - 19871019
DCOM- 19871019
LR  - 20061115
IS  - 0012-3706 (Print)
IS  - 0012-3706 (Linking)
VI  - 30
IP  - 9
DP  - 1987 Sep
TI  - Prevention of colorectal cancer. Role of association between gallstones and
      colorectal cancer.
PG  - 692-6
AB  - A significant association was found between colorectal cancer, especially of the 
      right colon, and concomitant gallstones. This was noted especially in female
      patients and in those over the age of 65. The existence of such an association is
      of advantage in terms of secondary prevention of colorectal cancer. The possible 
      screening methods are discussed for those gallstone patients at risk.
FAU - Gafa, M
AU  - Gafa M
FAU - Sarli, L
AU  - Sarli L
FAU - Sansebastiano, G
AU  - Sansebastiano G
FAU - Longinotti, E
AU  - Longinotti E
FAU - Carreras, F
AU  - Carreras F
FAU - Pietra, N
AU  - Pietra N
FAU - Peracchia, A
AU  - Peracchia A
LA  - eng
PT  - Comparative Study
PT  - Journal Article
PL  - UNITED STATES
TA  - Dis Colon Rectum
JT  - Diseases of the colon and rectum
JID - 0372764
SB  - IM
MH  - Adenocarcinoma/complications/surgery
MH  - Aged
MH  - Cholecystectomy
MH  - Cholelithiasis/*complications/surgery
MH  - Colonic Neoplasms/complications/*prevention & control/surgery
MH  - Diet/adverse effects
MH  - Female
MH  - Humans
MH  - Male
MH  - Middle Aged
MH  - Rectal Neoplasms/complications/*prevention & control/surgery
MH  - Risk
EDAT- 1987/09/01
MHDA- 1987/09/01 00:01
CRDT- 1987/09/01 00:00
PST - ppublish
SO  - Dis Colon Rectum. 1987 Sep;30(9):692-6.

PMID- 3651768
OWN - NLM
STAT- MEDLINE
DA  - 19871118
DCOM- 19871118
LR  - 20061115
IS  - 0007-1323 (Print)
IS  - 0007-1323 (Linking)
VI  - 74
IP  - 8
DP  - 1987 Aug
TI  - Unaltered risk of colorectal cancer within 14-17 years of cholecystectomy:
      updating of a population-based cohort study.
PG  - 675-8
AB  - The incidence of colorectal cancer after cholecystectomy was analysed in a
      historical population-based cohort study comprising 16,439 patients who were
      completely followed up for 14-17 years after operation. The observed number of
      colorectal cancers (150) was lower than the expected number of 166.3 (relative
      risk (RR) = 0.90:95 per cent confidence limits 0.77-1.05) and the overall risk
      for colon cancer (RR = 0.95) did not differ significantly from that of rectal
      cancer (RR = 0.82). Separate analyses by sex, age at operation and duration of
      follow-up revealed relative risks close to or lower than unity. Some deviations
      indicating a substantially reduced risk might have been due to the play of chance
      alone. Our results contradict the idea both of a causal and of a non-causal
      association-through common aetiological factors-between surgically confirmed
      gallbladder disease and colorectal cancer.
FAU - Adami, H O
AU  - Adami HO
AD  - Department of Surgery, University Hospital, Uppsala, Sweden.
FAU - Krusemo, U B
AU  - Krusemo UB
FAU - Meirik, O
AU  - Meirik O
LA  - eng
PT  - Journal Article
PT  - Research Support, Non-U.S. Gov't
PL  - ENGLAND
TA  - Br J Surg
JT  - The British journal of surgery
JID - 0372553
SB  - AIM
SB  - IM
MH  - Adult
MH  - Age Factors
MH  - Aged
MH  - Cholecystectomy/*adverse effects
MH  - Colonic Neoplasms/*etiology
MH  - Female
MH  - Humans
MH  - Male
MH  - Middle Aged
MH  - Rectal Neoplasms/*etiology
MH  - Risk
EDAT- 1987/08/01
MHDA- 1987/08/01 00:01
CRDT- 1987/08/01 00:00
PST - ppublish
SO  - Br J Surg. 1987 Aug;74(8):675-8.

PMID- 3592446
OWN - NLM
STAT- MEDLINE
DA  - 19870720
DCOM- 19870720
LR  - 20071114
IS  - 0003-4819 (Print)
IS  - 0003-4819 (Linking)
VI  - 107
IP  - 1
DP  - 1987 Jul
TI  - Gallstones, gallbladder cancer, and other gastrointestinal malignancies. An
      epidemiologic study in Rochester, Minnesota.
PG  - 30-5
AB  - All 2583 residents of Rochester, Minnesota, who had gallstones initially
      diagnosed during the years 1950 to 1970 were followed for the development of
      gastrointestinal malignancies. Although 69 members of the cohort subsequently
      developed 72 gastrointestinal malignancies, this number of cases did not exceed
      the 76 cases expected (relative risk, 1.0). The risk for gallbladder cancer was
      increased threefold, but the increase was significant only in men (p = 0.05; 95% 
      confidence interval, 1.0 to 30.0). The absolute incidence and the total number of
      men and women who developed gallbladder cancer was low (n = 5). The actual
      incidence of other gastrointestinal malignancies in our cohort with gallstones
      did not exceed the expected incidence in the general population of Rochester,
      Minnesota. Specifically, the risk for colon cancer was not increased, even after 
      cholecystectomy. These data support an association between cholelithiasis and
      gallbladder cancer. We found, however, no association between cholelithiasis or
      cholecystectomy and any other gastrointestinal malignancy.
FAU - Maringhini, A
AU  - Maringhini A
FAU - Moreau, J A
AU  - Moreau JA
FAU - Melton, L J 3rd
AU  - Melton LJ 3rd
FAU - Hench, V S
AU  - Hench VS
FAU - Zinsmeister, A R
AU  - Zinsmeister AR
FAU - DiMagno, E P
AU  - DiMagno EP
LA  - eng
GR  - AM-30582/AM/NIADDK NIH HHS/United States
GR  - AM-34988/AM/NIADDK NIH HHS/United States
PT  - Journal Article
PT  - Research Support, Non-U.S. Gov't
PT  - Research Support, U.S. Gov't, P.H.S.
PL  - UNITED STATES
TA  - Ann Intern Med
JT  - Annals of internal medicine
JID - 0372351
SB  - AIM
SB  - IM
MH  - Age Factors
MH  - Aged
MH  - Aged, 80 and over
MH  - Cholecystectomy
MH  - Cholelithiasis/*complications
MH  - Epidemiologic Methods
MH  - Female
MH  - Follow-Up Studies
MH  - Gallbladder Neoplasms/*etiology
MH  - Gastrointestinal Neoplasms/*etiology
MH  - Humans
MH  - Male
MH  - Medical Record Linkage
MH  - Middle Aged
MH  - *Precancerous Conditions
MH  - Risk
EDAT- 1987/07/01
MHDA- 1987/07/01 00:01
CRDT- 1987/07/01 00:00
PST - ppublish
SO  - Ann Intern Med. 1987 Jul;107(1):30-5.

PMID- 2882301
OWN - NLM
STAT- MEDLINE
DA  - 19870518
DCOM- 19870518
LR  - 20150616
IS  - 0140-6736 (Print)
IS  - 0140-6736 (Linking)
VI  - 1
IP  - 8538
DP  - 1987 Apr 18
TI  - Cholecystectomy and large bowel cancer.
PG  - 906-8
AB  - The records of 5898 patients with colorectal cancer and 27,687 controls were
      examined for previous cholecystectomy. The estimated relative risks (and 95%
      confidence intervals) of development of any cancer of the large bowel and cancer 
      of the right colon after cholecystectomy were 1.0 (0.8-1.2) and 1.1 (0.8-1.5) in 
      women and 1.1 (0.9-1.5) and 1.2 (0.8-1.9) in men, respectively. Although these
      data do not rule out a small increase in risk, it is proposed that the
      association found in some other studies is, at least in part, an artifact.
      Intense diagnostic effort and treatment aimed at mild abdominal symptoms,
      encouraged by some patients and some medical care settings, could increase the
      detection and removal of gallstones and the early detection of colorectal cancer.
FAU - Friedman, G D
AU  - Friedman GD
FAU - Goldhaber, M K
AU  - Goldhaber MK
FAU - Quesenberry, C P Jr
AU  - Quesenberry CP Jr
LA  - eng
GR  - N01-CD-41058/CD/ODCDC CDC HHS/United States
PT  - Journal Article
PT  - Research Support, U.S. Gov't, P.H.S.
PL  - ENGLAND
TA  - Lancet
JT  - Lancet (London, England)
JID - 2985213R
SB  - AIM
SB  - IM
EIN - Lancet 1987 May 16;1(8542):1160
MH  - Adult
MH  - Aged
MH  - Aged, 80 and over
MH  - Cholecystectomy/*adverse effects
MH  - Colonic Neoplasms/epidemiology/*etiology
MH  - Female
MH  - Humans
MH  - Male
MH  - Middle Aged
MH  - Rectal Neoplasms/epidemiology/*etiology
MH  - Sex Factors
MH  - Time Factors
EDAT- 1987/04/18
MHDA- 2001/03/28 10:01
CRDT- 1987/04/18 00:00
AID - S0140-6736(87)91386-9 [pii]
PST - ppublish
SO  - Lancet. 1987 Apr 18;1(8538):906-8.

PMID- 3659622
OWN - NLM
STAT- MEDLINE
DA  - 19871026
DCOM- 19871026
LR  - 20061115
IS  - 0034-8376 (Print)
IS  - 0034-8376 (Linking)
VI  - 39
IP  - 2
DP  - 1987 Apr-Jun
TI  - [Cholecystectomy as a risk factor in the development of colorectal carcinoma].
PG  - 101-6
FAU - Herrera Hernandez, M F
AU  - Herrera Hernandez MF
FAU - Quintanilla Martinez, L
AU  - Quintanilla Martinez L
FAU - Viniegra Velazquez, L
AU  - Viniegra Velazquez L
FAU - Ponce de Leon Rosales, S
AU  - Ponce de Leon Rosales S
LA  - spa
PT  - English Abstract
PT  - Journal Article
TT  - La colecistectomia como factor de riesgo para el desarrollo de carcinoma
      colorectal.
PL  - MEXICO
TA  - Rev Invest Clin
JT  - Revista de investigacion clinica; organo del Hospital de Enfermedades de la
      Nutricion
JID - 9421552
SB  - IM
MH  - Adult
MH  - Aged
MH  - Appendectomy/adverse effects
MH  - Cholecystectomy/*adverse effects
MH  - Colonic Neoplasms/*etiology
MH  - Female
MH  - Hemorrhoids/surgery
MH  - Humans
MH  - Male
MH  - Medical Records
MH  - Middle Aged
MH  - Postoperative Complications
MH  - Rectal Neoplasms/*etiology
MH  - Risk Factors
EDAT- 1987/04/01
MHDA- 1987/04/01 00:01
CRDT- 1987/04/01 00:00
PST - ppublish
SO  - Rev Invest Clin. 1987 Apr-Jun;39(2):101-6.

PMID- 3658050
OWN - NLM
STAT- MEDLINE
DA  - 19871027
DCOM- 19871027
LR  - 20041117
IS  - 0028-2685 (Print)
IS  - 0028-2685 (Linking)
VI  - 34
IP  - 4
DP  - 1987
TI  - Relationship of some biosocial factors to colon cancer in Belgrade (Yugoslavia).
PG  - 503-7
AB  - Eighty-eight patients with histologically confirmed colon cancer and two control 
      groups individually matched by age, sex and place of residence, were interviewed 
      about demographic, biosocial and medical variables. The use of laxatives, past
      history of large bowel disease and coffee consumption for 20 or more years were
      significantly more frequent among colon cancer than in their controls. No
      significant differences were found between cases and controls with respect to
      education level, job activity, smoking habits, alcohol consumption and
      cholecystectomy.
FAU - Vlajinac, H
AU  - Vlajinac H
AD  - Institute of Epidemiology, School of Medicine, Belgrade, Yugoslavia.
FAU - Jarebinski, M
AU  - Jarebinski M
FAU - Adanja, B
AU  - Adanja B
LA  - eng
PT  - Journal Article
PL  - CZECHOSLOVAKIA
TA  - Neoplasma
JT  - Neoplasma
JID - 0377266
SB  - IM
MH  - Adult
MH  - Aged
MH  - Aged, 80 and over
MH  - Cholecystectomy/adverse effects
MH  - Colonic Neoplasms/epidemiology/*etiology
MH  - Epidemiologic Methods
MH  - Female
MH  - Humans
MH  - Intestinal Diseases/complications
MH  - Life Style
MH  - Male
MH  - Middle Aged
MH  - Risk Factors
MH  - Socioeconomic Factors
MH  - Yugoslavia
EDAT- 1987/01/01
MHDA- 1987/01/01 00:01
CRDT- 1987/01/01 00:00
PST - ppublish
SO  - Neoplasma. 1987;34(4):503-7.

PMID- 3731964
OWN - NLM
STAT- MEDLINE
DA  - 19860917
DCOM- 19860917
LR  - 20051117
IS  - 0012-3706 (Print)
IS  - 0012-3706 (Linking)
VI  - 29
IP  - 8
DP  - 1986 Aug
TI  - Enhancing effect of cholecystectomy on colon carcinogenesis induced by
      methylazoxymethanol acetate in hamsters.
PG  - 492-4
AB  - The effect of cholecystectomy on colon carcinogenesis induced by
      methylazoxymethanol (MAM) acetate was examined in four groups of Syrian golden
      hamsters. For the sexes combined, the incidences of total large intestinal
      neoplasms and adenomas in Group 1, which received cholecystectomy and a single
      intravenous injection of MAM acetate (20 mg/kg body weight), were significantly
      higher than those of hamsters in Group 2, which were given MAM acetate alone. The
      combined multiplicities of total large intestinal neoplasms from male and female 
      hamsters, and the multiplicities of those in females of Group 1 were also
      significantly higher than those in animals in Group 2, respectively. No
      intestinal tumors were observed in hamsters in Group 3 (cholecystectomy alone) or
      Group 4 (untreated control). These results indicate an enhancing effect of
      cholecystectomy on MAM acetate-induced large intestinal carcinogenesis in
      hamsters.
FAU - Kuniyasu, T
AU  - Kuniyasu T
FAU - Tanaka, T
AU  - Tanaka T
FAU - Shima, H
AU  - Shima H
FAU - Sugie, S
AU  - Sugie S
FAU - Mori, H
AU  - Mori H
FAU - Takahashi, M
AU  - Takahashi M
LA  - eng
PT  - Journal Article
PL  - UNITED STATES
TA  - Dis Colon Rectum
JT  - Diseases of the colon and rectum
JID - 0372764
RN  - 592-62-1 (Methylazoxymethanol Acetate)
SB  - IM
MH  - Adenocarcinoma/chemically induced/*etiology
MH  - Adenoma/chemically induced/*etiology
MH  - Animals
MH  - *Cholecystectomy
MH  - *Cocarcinogenesis
MH  - Colonic Neoplasms/chemically induced/*etiology
MH  - Cricetinae
MH  - Female
MH  - Male
MH  - Mesocricetus
MH  - Methylazoxymethanol Acetate
MH  - Rectal Neoplasms/chemically induced/etiology
MH  - Risk
EDAT- 1986/08/01
MHDA- 1986/08/01 00:01
CRDT- 1986/08/01 00:00
PST - ppublish
SO  - Dis Colon Rectum. 1986 Aug;29(8):492-4.

PMID- 3731024
OWN - NLM
STAT- MEDLINE
DA  - 19860917
DCOM- 19860917
LR  - 20061115
IS  - 0008-543X (Print)
IS  - 0008-543X (Linking)
VI  - 58
IP  - 3
DP  - 1986 Aug 1
TI  - Increase of the mitotic index of colonic mucosa after cholecystectomy.
PG  - 685-7
AB  - This study was undertaken to assess possible modifications of the proliferative
      activity of colonic mucosa, which could be related to a suggested
      cancer-promoting role of cholecystectomy. The mitotic index (number of mitoses
      per 1000 gland cells) was evaluated in the colonic mucosa of 14 healthy subjects,
      11 patients with cholelithiasis, before and 6 months after surgery, and 10
      patients who had undergone cholecystectomy 2 or more years previously. The
      mitotic index of cholecystectomized patients was significantly higher than
      controls. It rose significantly within 6 months of cholecystectomy. The mitotic
      index of patients with cholelithiasis before surgery was similar to controls.
      These data suggest that cholecystectomy is followed by an enhancement in the
      proliferative activity of the colonic mucosa, which could play a cancer-promoting
      role.
FAU - Bandettini, L
AU  - Bandettini L
FAU - Filipponi, F
AU  - Filipponi F
FAU - Romagnoli, P
AU  - Romagnoli P
LA  - eng
PT  - Comparative Study
PT  - Journal Article
PL  - UNITED STATES
TA  - Cancer
JT  - Cancer
JID - 0374236
SB  - AIM
SB  - IM
MH  - Adult
MH  - Aged
MH  - Cholecystectomy/*adverse effects
MH  - Cholelithiasis/pathology
MH  - Colon/*pathology
MH  - Colonic Neoplasms/etiology
MH  - Female
MH  - Humans
MH  - Intestinal Mucosa/*pathology
MH  - Male
MH  - Middle Aged
MH  - *Mitosis
MH  - *Mitotic Index
MH  - Risk
MH  - Time Factors
EDAT- 1986/08/01
MHDA- 1986/08/01 00:01
CRDT- 1986/08/01 00:00
PST - ppublish
SO  - Cancer. 1986 Aug 1;58(3):685-7.

PMID- 3027470
OWN - NLM
STAT- MEDLINE
DA  - 19870318
DCOM- 19870318
LR  - 20061115
IS  - 0023-8236 (Print)
IS  - 0023-8236 (Linking)
VI  - 369
DP  - 1986
TI  - [Preventive and simultaneous operations of the abdomen].
PG  - 167-73
AB  - Prophylactic and elective operations have the same risk. They require detailed
      and extensive information of the patient and documentation thorough medical
      reasoning. Without preoperative planning prophylactic operations are justified in
      severe conditions. Simultaneous operations increase the risk in case they
      represent major procedures or in septic interventions. Simultaneous surgical
      interventions of the stomach and the biliary tract imply a high morbidity (13%
      pulmonary embolism and pneumonia) and a high lethality (15%). In simultaneous
      operations the fastest of the skilled surgeons is the one who is most successful.
FAU - Esser, G
AU  - Esser G
LA  - ger
PT  - English Abstract
PT  - Journal Article
TT  - Prophylaktische und simultane Operationen im Abdomen.
PL  - GERMANY, WEST
TA  - Langenbecks Arch Chir
JT  - Langenbecks Archiv fur Chirurgie
JID - 0204167
SB  - IM
MH  - Abdomen/*surgery
MH  - Adenomatous Polyposis Coli/surgery
MH  - Appendectomy
MH  - Appendicitis/surgery
MH  - Cholecystectomy
MH  - Colectomy
MH  - Colonic Neoplasms/surgery
MH  - Colostomy
MH  - Duodenal Ulcer/surgery
MH  - Gallstones/surgery
MH  - Humans
MH  - Prognosis
MH  - Risk
EDAT- 1986/01/01
MHDA- 1986/01/01 00:01
CRDT- 1986/01/01 00:00
PST - ppublish
SO  - Langenbecks Arch Chir. 1986;369:167-73.

PMID- 3002683
OWN - NLM
STAT- MEDLINE
DA  - 19860305
DCOM- 19860305
LR  - 20061115
IS  - 0300-5089 (Print)
IS  - 0300-5089 (Linking)
VI  - 14
IP  - 4
DP  - 1985 Oct
TI  - Colonic disease in the elderly.
PG  - 725-47
FAU - Brocklehurst, J C
AU  - Brocklehurst JC
LA  - eng
PT  - Comparative Study
PT  - Journal Article
PT  - Review
PL  - ENGLAND
TA  - Clin Gastroenterol
JT  - Clinics in gastroenterology
JID - 0365261
RN  - 0 (Cathartics)
SB  - IM
MH  - Adenoma/epidemiology
MH  - Adolescent
MH  - Adult
MH  - Age Factors
MH  - Aged
MH  - Cathartics/therapeutic use
MH  - Child
MH  - Child, Preschool
MH  - Cholecystectomy/adverse effects
MH  - Colitis, Ulcerative/complications/diagnosis/epidemiology/therapy
MH  - Colon/blood supply
MH  - *Colonic Diseases/diagnosis/epidemiology/therapy
MH  - Colonic Neoplasms/diagnosis/epidemiology/etiology/surgery
MH  - Colonoscopy
MH  - Constipation/complications/drug therapy/epidemiology
MH  - Crohn Disease/complications/diagnosis/epidemiology/therapy
MH  - Dietary Fiber/administration & dosage
MH  - Fecal Incontinence/epidemiology/etiology
MH  - Female
MH  - Humans
MH  - Infant
MH  - Intestinal Polyps/epidemiology
MH  - Male
MH  - Middle Aged
MH  - Rectal Neoplasms/diagnosis/epidemiology/etiology/surgery
MH  - Risk
MH  - Sex Factors
RF  - 103
EDAT- 1985/10/01
MHDA- 1985/10/01 00:01
CRDT- 1985/10/01 00:00
PST - ppublish
SO  - Clin Gastroenterol. 1985 Oct;14(4):725-47.

PMID- 4044615
OWN - NLM
STAT- MEDLINE
DA  - 19851108
DCOM- 19851108
LR  - 20041117
IS  - 0008-2902 (Print)
IS  - 0008-2902 (Linking)
VI  - 36
IP  - 3
DP  - 1985 Sep
TI  - Therapeutic embolization of the hepatic artery.
PG  - 212-5
AB  - We have performed therapeutic embolization of the hepatic artery and its branches
      in 15 patients, 14 with metastatic neoplasm and one with postoperative
      hepatobiliary hemorrhage. In the latter patient, bleeding ceased on embolization 
      of the right hepatic artery and did not recur. The median survival time of the 14
      patients who had hepatic embolization was six months. The mean survival time in
      our three patients with metastatic gastric leiomyosarcoma was 24 months, whereas 
      our five patients with metastases from carcinoma of the colon had a mean survival
      time of only five months. On the basis of this experience we conclude that
      hepatic artery embolization is advisable in patients with hormonal effects of
      metastatic disease and in patients with massive hepatomegaly related to
      metastases from gastric leiomyosarcomas, and may be indicated in patients with
      hepatic artery hemorrhage.
FAU - Campbell, D R
AU  - Campbell DR
FAU - Mason, W F
AU  - Mason WF
FAU - Flemming, B K
AU  - Flemming BK
FAU - Fraser, D B
AU  - Fraser DB
LA  - eng
PT  - Case Reports
PT  - Journal Article
PL  - CANADA
TA  - J Can Assoc Radiol
JT  - Journal of the Canadian Association of Radiologists
JID - 7505589
SB  - IM
MH  - Adult
MH  - Aged
MH  - Cholecystectomy/adverse effects
MH  - *Embolization, Therapeutic
MH  - Female
MH  - Follow-Up Studies
MH  - Hemorrhage/etiology/therapy
MH  - *Hepatic Artery/pathology
MH  - Humans
MH  - Liver Neoplasms/*secondary/therapy
MH  - Male
MH  - Postoperative Complications/etiology/therapy
EDAT- 1985/09/01
MHDA- 1985/09/01 00:01
CRDT- 1985/09/01 00:00
PST - ppublish
SO  - J Can Assoc Radiol. 1985 Sep;36(3):212-5.

PMID- 4070036
OWN - NLM
STAT- MEDLINE
DA  - 19860116
DCOM- 19860116
LR  - 20080620
IS  - 0032-3756 (Print)
IS  - 0032-3756 (Linking)
VI  - 40
IP  - 34
DP  - 1985 Aug 26
TI  - [Does cholecystectomy increase the risk of development of cancer of the large
      intestine?].
PG  - 954-6
FAU - Regula, J
AU  - Regula J
FAU - Bartnik, W
AU  - Bartnik W
FAU - Ostrowski, J
AU  - Ostrowski J
FAU - Butruk, E
AU  - Butruk E
LA  - pol
PT  - English Abstract
PT  - Journal Article
TT  - Czy cholecystektomia zwieksza ryzyko rozwoju raka jelita grubego?
PL  - POLAND
TA  - Pol Tyg Lek
JT  - Polski tygodnik lekarski (Warsaw, Poland : 1960)
JID - 9705468
SB  - IM
MH  - Adult
MH  - Aged
MH  - Cholecystectomy/*adverse effects
MH  - Colonic Neoplasms/*etiology
MH  - Female
MH  - Humans
MH  - Male
MH  - Middle Aged
MH  - Rectal Neoplasms/*etiology
MH  - Risk
EDAT- 1985/08/26
MHDA- 1985/08/26 00:01
CRDT- 1985/08/26 00:00
PST - ppublish
SO  - Pol Tyg Lek. 1985 Aug 26;40(34):954-6.

PMID- 3894750
OWN - NLM
STAT- MEDLINE
DA  - 19850905
DCOM- 19850905
LR  - 20131121
IS  - 0027-8874 (Print)
IS  - 0027-8874 (Linking)
VI  - 75
IP  - 2
DP  - 1985 Aug
TI  - Host factors in carcinogenesis: certain bile-acid metabolic profiles that
      selectively increase the risk of proximal colon cancer.
PG  - 185-91
FAU - McMichael, A J
AU  - McMichael AJ
FAU - Potter, J D
AU  - Potter JD
LA  - eng
PT  - Journal Article
PT  - Review
PL  - UNITED STATES
TA  - J Natl Cancer Inst
JT  - Journal of the National Cancer Institute
JID - 7503089
RN  - 0 (Bile Acids and Salts)
RN  - 731DCA35BT (Diethylstilbestrol)
RN  - 97C5T2UQ7J (Cholesterol)
SB  - IM
MH  - Bile Acids and Salts/*metabolism
MH  - Cholecystectomy/adverse effects
MH  - Cholesterol/blood
MH  - Colonic Neoplasms/epidemiology/etiology/*metabolism
MH  - Diethylstilbestrol/adverse effects
MH  - Epidemiologic Methods
MH  - Female
MH  - Humans
MH  - Male
MH  - Parity
MH  - Risk
MH  - Sex Factors
RF  - 93
EDAT- 1985/08/01
MHDA- 1985/08/01 00:01
CRDT- 1985/08/01 00:00
PST - ppublish
SO  - J Natl Cancer Inst. 1985 Aug;75(2):185-91.

PMID- 4030353
OWN - NLM
STAT- MEDLINE
DA  - 19851021
DCOM- 19851021
LR  - 20061115
IS  - 0018-0181 (Print)
IS  - 0018-0181 (Linking)
VI  - 52
IP  - 1
DP  - 1985 Apr
TI  - [Risk of colorectal cancer after cholecystectomy].
PG  - 127-30
FAU - Preitner, J
AU  - Preitner J
FAU - Mosimann, F
AU  - Mosimann F
FAU - Chastonay, P
AU  - Chastonay P
LA  - fre
PT  - English Abstract
PT  - Journal Article
TT  - Le risque de cancer colo-rectal apres cholecystectomie.
PL  - SWITZERLAND
TA  - Helv Chir Acta
JT  - Helvetica chirurgica acta
JID - 2985095R
SB  - IM
MH  - Adenocarcinoma/*etiology
MH  - Aged
MH  - Cholecystectomy/*adverse effects
MH  - Colonic Neoplasms/*etiology
MH  - Female
MH  - Humans
MH  - Male
MH  - Rectal Neoplasms/*etiology
MH  - Risk
EDAT- 1985/04/01
MHDA- 1985/04/01 00:01
CRDT- 1985/04/01 00:00
PST - ppublish
SO  - Helv Chir Acta. 1985 Apr;52(1):127-30.

PMID- 3157108
OWN - NLM
STAT- MEDLINE
DA  - 19850509
DCOM- 19850509
LR  - 20061115
IS  - 0755-4982 (Print)
IS  - 0755-4982 (Linking)
VI  - 14
IP  - 5
DP  - 1985 Feb 9
TI  - [Evaluation of the activity and quality of care in a digestive surgery
      department].
PG  - 263-6
AB  - Since 1980, details of all patients operated upon in a digestive surgery unit
      have been entered on record-cards with the view of obtaining information on the
      activity of the unit and improving post-operative care. Over a 3-year period,
      2005 patients underwent surgery, 25% of them for cancerous lesions. Biliary tract
      operations (385 patients), fundoplication by the abdominal route for
      gastro-oesophageal reflux (58 patients) and curative resection of the colon for
      carcinoma (100 patients) were set apart for evaluation. For each of the above
      pathologies, morbidity, mortality and duration of stay in hospital in cases with 
      uneventful or complicated post-operative course were analyzed. Annual audits of
      this kind result in accurate evaluation and periodical reappraisal of the
      therapeutic habits of the medico-surgical team.
FAU - Delassus, P
AU  - Delassus P
FAU - Deshayes, J P
AU  - Deshayes JP
FAU - Sillard, B
AU  - Sillard B
FAU - Lefrancois, C
AU  - Lefrancois C
FAU - Marchand, P
AU  - Marchand P
FAU - Segol, P
AU  - Segol P
FAU - Gignoux, M
AU  - Gignoux M
FAU - Bricard, H
AU  - Bricard H
LA  - fre
PT  - English Abstract
PT  - Journal Article
TT  - Evaluation de l'activite et de la qualite des soins dans un service de chirurgie 
      digestive.
PL  - FRANCE
TA  - Presse Med
JT  - Presse medicale (Paris, France : 1983)
JID - 8302490
SB  - IM
MH  - Adolescent
MH  - Adult
MH  - Aged
MH  - Child
MH  - Cholecystectomy/adverse effects
MH  - Cholelithiasis/surgery
MH  - Colonic Neoplasms/surgery
MH  - Common Bile Duct/surgery
MH  - *Digestive System Surgical Procedures
MH  - Drainage/adverse effects
MH  - Female
MH  - France
MH  - Gastric Fundus/surgery
MH  - Gastroesophageal Reflux/surgery
MH  - Hospital Departments/*standards
MH  - Humans
MH  - Length of Stay/trends
MH  - Male
MH  - Medical Audit/*methods
MH  - Middle Aged
MH  - Postoperative Care/standards
MH  - Prospective Studies
MH  - Surgery Department, Hospital/*standards/trends
EDAT- 1985/02/09
MHDA- 1985/02/09 00:01
CRDT- 1985/02/09 00:00
PST - ppublish
SO  - Presse Med. 1985 Feb 9;14(5):263-6.

PMID- 3883549
OWN - NLM
STAT- MEDLINE
DA  - 19850326
DCOM- 19850326
LR  - 20101118
IS  - 0081-9638 (Print)
IS  - 0081-9638 (Linking)
VI  - 17
DP  - 1985
TI  - The present status of biliary tract surgery.
PG  - 69-124
AB  - The techniques now routinely available for modern biliary tract diagnosis and
      treatment have allowed today's biliary surgeon to make a diagnosis more rapidly
      and with greater delineation of the pathology than a decade ago. As well, the
      extension of these diagnostic techniques has allowed interventional procedures to
      be carried out by both the radiologist and the endoscopist such that certain
      palliative procedures may now be done without laparotomy, and reoperations may be
      avoided by percutaneous or endoscopic approaches. Operative surgery in this area 
      has not had the same spectacular advances. Rather there have been refinements and
      additions to previously used techniques that have standardized the procedures.
      Moreover, surgery has benefited from the technologies that have allowed the
      better preparation of the patient by the percutaneous or endoscopic relief of
      jaundice before an operation, the disimpaction of stones in cholangitis, and
      papillotomy in acute pancreatitis. The availability to the surgeon of the
      extremely slim flexible endoscope has made biliary endoscopy at operation simpler
      as well as providing a tool for percutaneous biliary endoscopy and stone
      extraction. In the same era, tests that were among the most common for diagnoses 
      such as the oral cholecystogram and intravenous cholangiogram have become
      infrequent and perhaps obsolete. It has become obvious that the complete biliary 
      surgeon must now have available isotopic, sonographic, and radiologic imaging,
      endoscopy, and other equipment not even imagined by those who pioneered biliary
      surgery.
FAU - Gliedman, M L
AU  - Gliedman ML
FAU - Wilk, P J
AU  - Wilk PJ
LA  - eng
PT  - Journal Article
PT  - Review
PL  - UNITED STATES
TA  - Surg Annu
JT  - Surgery annual
JID - 0221302
SB  - IM
MH  - Ampulla of Vater/surgery
MH  - Appendectomy
MH  - Bile Duct Neoplasms/surgery
MH  - Biliary Tract Diseases/*surgery
MH  - Cholangiography/methods
MH  - Cholangitis/surgery
MH  - Cholecystectomy/adverse effects
MH  - Cholecystitis/surgery
MH  - Cholelithiasis/surgery
MH  - Cholestasis/surgery
MH  - Colonic Neoplasms/etiology
MH  - Drainage/methods
MH  - Duodenum/surgery
MH  - Endoscopy
MH  - Gallbladder/injuries
MH  - Gallbladder Neoplasms/surgery
MH  - Gallstones/surgery
MH  - Humans
MH  - Intraoperative Care
MH  - Manometry/methods
MH  - Pancreatitis/surgery
MH  - Postoperative Complications/etiology
MH  - Risk
MH  - Therapeutic Irrigation
RF  - 129
EDAT- 1985/01/01
MHDA- 1985/01/01 00:01
CRDT- 1985/01/01 00:00
PST - ppublish
SO  - Surg Annu. 1985;17:69-124.

PMID- 6735560
OWN - NLM
STAT- MEDLINE
DA  - 19840820
DCOM- 19840820
LR  - 20061115
IS  - 0300-5771 (Print)
IS  - 0300-5771 (Linking)
VI  - 13
IP  - 2
DP  - 1984 Jun
TI  - Biosocial correlates of colorectal cancer in Greece.
PG  - 155-9
AB  - One hundred consecutive patients with histologically confirmed colorectal cancer 
      and an equal number of age- and sex-matched orthopaedic patients as hospital
      controls were interviewed about demographic, socioeconomic, biometric and medical
      variables. Cholecystectomy was significantly more frequent among cases than
      controls, but there was no side-predilection of the post-cholecystectomy tumours.
      The frequency of bowel evacuation was significantly higher among cases,
      particularly those with rectal cancer, an observation which appears contradictory
      to the 'prolonged bowel transit time--high colorectal cancer risk' hypothesis. No
      significant differences were found between cases and controls with respect to
      socioeconomic status, height and weight, smoking habits, use of laxatives and
      (for females) parity, age at first pregnancy, and age at menopause; however,
      cases appeared to be younger at menarche.
FAU - Papadimitriou, C
AU  - Papadimitriou C
FAU - Day, N
AU  - Day N
FAU - Tzonou, A
AU  - Tzonou A
FAU - Gerovassilis, F
AU  - Gerovassilis F
FAU - Manousos, O
AU  - Manousos O
FAU - Trichopoulos, D
AU  - Trichopoulos D
LA  - eng
PT  - Journal Article
PT  - Research Support, Non-U.S. Gov't
PL  - ENGLAND
TA  - Int J Epidemiol
JT  - International journal of epidemiology
JID - 7802871
SB  - IM
MH  - Adult
MH  - Aged
MH  - Cholecystectomy/adverse effects
MH  - Colonic Neoplasms/*epidemiology
MH  - Female
MH  - Gastrointestinal Motility
MH  - Greece
MH  - Humans
MH  - Male
MH  - Menstruation
MH  - Middle Aged
MH  - Parity
MH  - Rectal Neoplasms/*epidemiology
MH  - Regression Analysis
MH  - Risk
MH  - Smoking
MH  - Socioeconomic Factors
EDAT- 1984/06/01
MHDA- 1984/06/01 00:01
CRDT- 1984/06/01 00:00
PST - ppublish
SO  - Int J Epidemiol. 1984 Jun;13(2):155-9.

PMID- 6699393
OWN - NLM
STAT- MEDLINE
DA  - 19840411
DCOM- 19840411
LR  - 20061115
IS  - 0192-0790 (Print)
IS  - 0192-0790 (Linking)
VI  - 6
IP  - 1
DP  - 1984 Feb
TI  - Gallbladder disease: risk factor for colorectal carcinoma?
PG  - 51-5
AB  - The relation between gallbladder disease and the risk of colorectal carcinoma
      (CRC) is examined in light of 864 consecutive adult postmortem examinations
      analyzed for significant associations between the state of the gallbladder
      (normal, cholelithiasis, and cholecystectomy) and the presence of colorectal
      carcinoma. Our findings supported the known association between female sex and
      gallbladder disease (p = 0.02) and revealed a significant association between
      cholelithiasis and/or cholecystectomy and colorectal cancer (p less than 0.02).
      The frequency of CRC was higher in patients who had a cholecystectomy than in
      those still with stones, but this difference was not statistically significant.
      The data suggests a sex-linked dependence between the state of gallbladder and
      CRC. However, the proper statistical test for this dependence was not significant
      (p less than 0.25), no doubt as a result of the relatively small amount of data
      for persons with gallbladder disease. We conclude that the state of gallbladder
      may modify the risk for colorectal carcinoma.
FAU - Allende, H D
AU  - Allende HD
FAU - Ona, F V
AU  - Ona FV
FAU - Davis, H T
AU  - Davis HT
LA  - eng
PT  - Comparative Study
PT  - Journal Article
PL  - UNITED STATES
TA  - J Clin Gastroenterol
JT  - Journal of clinical gastroenterology
JID - 7910017
SB  - IM
MH  - Cholecystectomy/*adverse effects
MH  - Cholelithiasis/*complications/surgery
MH  - Colonic Neoplasms/epidemiology/*etiology
MH  - Female
MH  - Humans
MH  - Male
MH  - Postoperative Complications/epidemiology
MH  - Rectal Neoplasms/epidemiology/*etiology
MH  - Risk
MH  - Sex Factors
EDAT- 1984/02/01
MHDA- 1984/02/01 00:01
CRDT- 1984/02/01 00:00
PST - ppublish
SO  - J Clin Gastroenterol. 1984 Feb;6(1):51-5.

PMID- 6537707
OWN - NLM
STAT- MEDLINE
DA  - 19851010
DCOM- 19851010
LR  - 20131121
IS  - 0300-9033 (Print)
IS  - 0300-9033 (Linking)
VI  - 14
IP  - 4
DP  - 1984
TI  - [Current treatment of gallbladder calculi].
PG  - 327-30
FAU - Mamianetti, A
AU  - Mamianetti A
LA  - spa
PT  - Journal Article
TT  - Consideraciones sobre el tratamiento actual de los calculos vesiculares.
PL  - ARGENTINA
TA  - Acta Gastroenterol Latinoam
JT  - Acta gastroenterologica Latinoamericana
JID - 0261505
RN  - 005990WHZZ (Deoxycholic Acid)
RN  - 0GEI24LG0J (Chenodeoxycholic Acid)
RN  - 724L30Y2QR (Ursodeoxycholic Acid)
RN  - 97C5T2UQ7J (Cholesterol)
SB  - IM
MH  - Animals
MH  - Chenodeoxycholic Acid/*therapeutic use
MH  - *Cholecystectomy/adverse effects
MH  - Cholelithiasis/*therapy
MH  - Cholesterol/metabolism
MH  - Colonic Neoplasms/etiology
MH  - Deoxycholic Acid/*analogs & derivatives
MH  - Female
MH  - Humans
MH  - Male
MH  - Risk
MH  - Ursodeoxycholic Acid/*therapeutic use
EDAT- 1984/01/01
MHDA- 1984/01/01 00:01
CRDT- 1984/01/01 00:00
PST - ppublish
SO  - Acta Gastroenterol Latinoam. 1984;14(4):327-30.

PMID- 6399016
OWN - NLM
STAT- MEDLINE
DA  - 19850822
DCOM- 19850822
LR  - 20041117
IS  - 1040-8371 (Print)
IS  - 1040-8371 (Linking)
VI  - 23
IP  - 2
DP  - 1984
TI  - Postcholecystectomy complications.
PG  - 119-49
AB  - Cholecystectomy is the most common type of abdominal surgery performed among
      adult patients. Almost 500,000 biliary tract operations are done in the United
      States each year for treatment of gallstones and associated biliary disorders.
      Complications of local or systemic nature develop in 10 to 15% of these cases,
      and radiological methods frequently play a crucial role in their diagnosis and
      management. This article presents a comprehensive review of the clinical and
      radiological features of the spectrum of complications encountered after
      cholecystectomy and bile duct exploration.
FAU - Ghahremani, G G
AU  - Ghahremani GG
LA  - eng
PT  - Journal Article
PT  - Review
PL  - UNITED STATES
TA  - Crit Rev Diagn Imaging
JT  - Critical reviews in diagnostic imaging
JID - 8914817
SB  - IM
MH  - Abscess/radiography
MH  - Bile/secretion
MH  - Bile Ducts/injuries/pathology
MH  - Blood Vessels/injuries
MH  - Cholangitis/radiography
MH  - Cholecystectomy/*adverse effects
MH  - Cholelithiasis/radiography
MH  - Colonic Neoplasms/etiology
MH  - Cystic Duct/radiography
MH  - Digestive System/injuries
MH  - Dilatation, Pathologic/radiography
MH  - Foreign Bodies/radiography
MH  - Hepatitis/radiography
MH  - Humans
MH  - Iatrogenic Disease
MH  - Pancreatitis/radiography
MH  - Peritonitis/radiography
MH  - Postoperative Complications/*radiography
MH  - Risk
MH  - Surgical Wound Dehiscence/radiography
RF  - 106
EDAT- 1984/01/01
MHDA- 1984/01/01 00:01
CRDT- 1984/01/01 00:00
PST - ppublish
SO  - Crit Rev Diagn Imaging. 1984;23(2):119-49.

PMID- 6884710
OWN - NLM
STAT- MEDLINE
DA  - 19831021
DCOM- 19831021
LR  - 20061115
IS  - 0016-5085 (Print)
IS  - 0016-5085 (Linking)
VI  - 85
IP  - 4
DP  - 1983 Oct
TI  - Colorectal cancer after cholecystectomy: absence of risk increase within 11-14
      years.
PG  - 859-65
AB  - The importance of cholecystectomy as a risk factor for colorectal cancer was
      analyzed in an historical cohort study covering 16,773 cases during 11-14 years
      completed after operation. The observed number of colorectal cancers (130) was
      lower than the expected 153.5 [relative risk (RR) = 0.85]. For cancer of the
      colon, the observed number was 87, which was near the 91 expected (RR = 0.95). A 
      significantly increased risk (p less than 0.05; RR = 2.86) was found for cancer
      of the colon only during the first year after cholecystectomy, and this was
      judged to be due to cancers present but overlooked at the time of
      cholecystectomy. The incidence of rectal cancer was significantly decreased (RR =
      0.69; p less than 0.05), with 43 observed versus 62.4 expected cases. The
      distribution of right-sided versus left-sided cancers within the cohort did not
      differ significantly from that in the general population. Our results do not as
      yet support previous epidemiologic observations of an increased risk of
      colorectal cancer after cholecystectomy.
FAU - Adami, H O
AU  - Adami HO
FAU - Meirik, O
AU  - Meirik O
FAU - Gustavsson, S
AU  - Gustavsson S
FAU - Nyren, O
AU  - Nyren O
FAU - Krusemo, U B
AU  - Krusemo UB
LA  - eng
PT  - Journal Article
PT  - Research Support, Non-U.S. Gov't
PL  - UNITED STATES
TA  - Gastroenterology
JT  - Gastroenterology
JID - 0374630
SB  - AIM
SB  - IM
MH  - Adult
MH  - Aged
MH  - Cholecystectomy/*adverse effects
MH  - Colonic Neoplasms/diagnosis/epidemiology/*etiology
MH  - Female
MH  - Humans
MH  - Male
MH  - Middle Aged
MH  - Rectal Neoplasms/diagnosis/epidemiology/*etiology
MH  - Risk
MH  - Time Factors
EDAT- 1983/10/01
MHDA- 1983/10/01 00:01
CRDT- 1983/10/01 00:00
AID - S0016508583002528 [pii]
PST - ppublish
SO  - Gastroenterology. 1983 Oct;85(4):859-65.

PMID- 6883289
OWN - NLM
STAT- MEDLINE
DA  - 19831021
DCOM- 19831021
LR  - 20041117
IS  - 0008-543X (Print)
IS  - 0008-543X (Linking)
VI  - 52
IP  - 7
DP  - 1983 Oct 1
TI  - The possible carcinogenic effect of cholecystectomy. No postoperative increase in
      the proportion of secondary bile acids.
PG  - 1265-8
AB  - In consecutive patients with gallstones in well-functioning gallbladders,
      duodenal bile was sampled before and 2 to 3 months after cholecystectomy. The
      preoperative and postoperative bile acid patterns were compared. Cholecystectomy 
      resulted in a significant shift from cholic- to chenodeoxycholic acid. This shift
      could help to explain the low incidence of recurrent common duct stones. The
      percentage of secondary bile acids showed very little change. An increase of the 
      mean preoperative value of 3.9 percentage points or more was improbable (P =
      0.025). This finding refutes the hypothesis that cholecystectomy could lead to
      colonic cancer via an increase in the proportion of secondary bile acids. An
      alternative hypothesis is proposed for the reported high incidence of previous
      cholecystectomy in colonic cancer. Both gallstones and cancer of the colon may be
      associated with high levels of secondary bile acids.
FAU - van der Linden, W
AU  - van der Linden W
FAU - Katzenstein, B
AU  - Katzenstein B
FAU - Nakayama, F
AU  - Nakayama F
LA  - eng
PT  - Journal Article
PL  - UNITED STATES
TA  - Cancer
JT  - Cancer
JID - 0374236
RN  - 0 (Bile Acids and Salts)
SB  - AIM
SB  - IM
MH  - Bile/*analysis
MH  - Bile Acids and Salts/*analysis
MH  - Cholecystectomy/*adverse effects
MH  - Colonic Neoplasms/*etiology
MH  - Female
MH  - Follow-Up Studies
MH  - Gallbladder/physiology/physiopathology
MH  - Humans
MH  - Male
MH  - Postoperative Period
EDAT- 1983/10/01
MHDA- 1983/10/01 00:01
CRDT- 1983/10/01 00:00
PST - ppublish
SO  - Cancer. 1983 Oct 1;52(7):1265-8.

PMID- 6633903
OWN - NLM
STAT- MEDLINE
DA  - 19831220
DCOM- 19831220
LR  - 20061115
IS  - 0026-4733 (Print)
IS  - 0026-4733 (Linking)
VI  - 38
IP  - 15-16
DP  - 1983 Aug 15-31
TI  - [Incidence and risk of cancer of the large intestine following cholecystectomy].
PG  - 1159-64
FAU - Brancato, T
AU  - Brancato T
FAU - Lirici, M M
AU  - Lirici MM
FAU - Culasso, F
AU  - Culasso F
FAU - Coppola, M
AU  - Coppola M
FAU - Eleuteri, E
AU  - Eleuteri E
FAU - Monaco, G
AU  - Monaco G
LA  - ita
PT  - English Abstract
PT  - Journal Article
TT  - Incidenza e rischio del carcinoma del grosso intestino dopo colecistectomia.
PL  - ITALY
TA  - Minerva Chir
JT  - Minerva chirurgica
JID - 0400726
RN  - 0 (Bile Acids and Salts)
SB  - IM
MH  - Adolescent
MH  - Adult
MH  - Aged
MH  - Bile Acids and Salts/metabolism
MH  - Child
MH  - Child, Preschool
MH  - Cholecystectomy/*adverse effects
MH  - Colonic Neoplasms/epidemiology/*etiology
MH  - Diet/adverse effects
MH  - Female
MH  - Humans
MH  - Italy
MH  - Male
MH  - Middle Aged
MH  - Postoperative Complications
MH  - Risk
EDAT- 1983/08/15
MHDA- 1983/08/15 00:01
CRDT- 1983/08/15 00:00
PST - ppublish
SO  - Minerva Chir. 1983 Aug 15-31;38(15-16):1159-64.

PMID- 6621725
OWN - NLM
STAT- MEDLINE
DA  - 19831123
DCOM- 19831123
LR  - 20041117
IS  - 0028-2162 (Print)
IS  - 0028-2162 (Linking)
VI  - 127
IP  - 31
DP  - 1983 Jul 30
TI  - [Colon carcinoma following cholecystectomy].
PG  - 1394-7
FAU - Dees, J
AU  - Dees J
FAU - Terpstra, O T
AU  - Terpstra OT
LA  - dut
PT  - Journal Article
TT  - Coloncarcinoom na cholecystectomie.
PL  - NETHERLANDS
TA  - Ned Tijdschr Geneeskd
JT  - Nederlands tijdschrift voor geneeskunde
JID - 0400770
RN  - 0 (Bile Acids and Salts)
SB  - IM
MH  - Bile Acids and Salts/metabolism
MH  - Cholecystectomy/*adverse effects
MH  - Colonic Neoplasms/*etiology/metabolism
MH  - Female
MH  - Humans
MH  - Male
MH  - Risk
MH  - Sex Factors
EDAT- 1983/07/30
MHDA- 1983/07/30 00:01
CRDT- 1983/07/30 00:00
PST - ppublish
SO  - Ned Tijdschr Geneeskd. 1983 Jul 30;127(31):1394-7.

PMID- 6606130
OWN - NLM
STAT- MEDLINE
DA  - 19840107
DCOM- 19840107
LR  - 20041117
IS  - 0027-2507 (Print)
IS  - 0027-2507 (Linking)
VI  - 50
IP  - 4
DP  - 1983 Jul-Aug
TI  - Cholecystectomy and large-bowel cancer.
PG  - 359-63
FAU - Kwai, A H
AU  - Kwai AH
LA  - eng
PT  - Journal Article
PL  - UNITED STATES
TA  - Mt Sinai J Med
JT  - The Mount Sinai journal of medicine, New York
JID - 0241032
RN  - 0 (Bile Acids and Salts)
SB  - IM
MH  - Bile Acids and Salts/metabolism
MH  - Carcinoma/*etiology
MH  - Cholecystectomy/*adverse effects
MH  - Colonic Neoplasms/*etiology
MH  - Female
MH  - Humans
MH  - Male
MH  - Rectal Neoplasms/*etiology
MH  - Risk
MH  - Sex Factors
MH  - Time Factors
EDAT- 1983/07/01
MHDA- 1983/07/01 00:01
CRDT- 1983/07/01 00:00
PST - ppublish
SO  - Mt Sinai J Med. 1983 Jul-Aug;50(4):359-63.

PMID- 6606129
OWN - NLM
STAT- MEDLINE
DA  - 19840107
DCOM- 19840107
LR  - 20041117
IS  - 0027-2507 (Print)
IS  - 0027-2507 (Linking)
VI  - 50
IP  - 4
DP  - 1983 Jul-Aug
TI  - Cholecystectomy and large-bowel cancer: is there a relationship?
PG  - 356-8
FAU - Bianco, J
AU  - Bianco J
LA  - eng
PT  - Journal Article
PL  - UNITED STATES
TA  - Mt Sinai J Med
JT  - The Mount Sinai journal of medicine, New York
JID - 0241032
RN  - 0 (Bile Acids and Salts)
SB  - IM
MH  - Bile Acids and Salts/metabolism
MH  - Cholecystectomy/*adverse effects
MH  - Colonic Neoplasms/*etiology
MH  - Female
MH  - Humans
MH  - Male
MH  - Risk
MH  - Sex Factors
EDAT- 1983/07/01
MHDA- 1983/07/01 00:01
CRDT- 1983/07/01 00:00
PST - ppublish
SO  - Mt Sinai J Med. 1983 Jul-Aug;50(4):356-8.

PMID- 6662386
OWN - NLM
STAT- MEDLINE
DA  - 19840302
DCOM- 19840302
LR  - 20061115
IS  - 0017-7768 (Print)
IS  - 0017-7768 (Linking)
VI  - 104
IP  - 5
DP  - 1983 Mar 1
TI  - [Cholecystectomy and colorectal cancer].
PG  - 173
FAU - Neeman, A
AU  - Neeman A
FAU - Kadish, U
AU  - Kadish U
LA  - heb
PT  - English Abstract
PT  - Journal Article
PL  - ISRAEL
TA  - Harefuah
JT  - Harefuah
JID - 0034351
SB  - IM
MH  - Cholecystectomy/*adverse effects
MH  - Colonic Neoplasms/*etiology
MH  - Female
MH  - Humans
MH  - Male
MH  - Risk
EDAT- 1983/03/01
MHDA- 1983/03/01 00:01
CRDT- 1983/03/01 00:00
PST - ppublish
SO  - Harefuah. 1983 Mar 1;104(5):173.

PMID- 6846092
OWN - NLM
STAT- MEDLINE
DA  - 19830623
DCOM- 19830623
LR  - 20131121
IS  - 0002-0729 (Print)
IS  - 0002-0729 (Linking)
VI  - 12
IP  - 1
DP  - 1983 Feb
TI  - Cholecystectomy and colon cancer in the elderly.
PG  - 44-9
AB  - The incidence of colon cancer is increasing in Sweden. This is partly due to the 
      increase of the older segments of the population. Various risk factors, such as
      diet, low serum cholesterol and, more recently, cholecystectomy have been found. 
      Earlier studies, particularly regarding cholecystectomy, were carried out on
      in-patients of varying ages. In this longitudinal study, a representative sample 
      of people investigated at the ages of 70 and 75 was analysed with regard to
      earlier cholecystectomy. Twenty-two per cent of women and 11% of men at the ages 
      of 70 and 75 years were found to have had this operation. A relationship between 
      cholecystectomy and colon cancer was found for women but not for men. The
      cholecystectomized women had low serum cholesterol values. The female colon
      cancer cases were related to a high body weight. Cholecystectomized individuals
      can be regarded as a special group with risk factors for colon cancer.
FAU - Rundgren, A
AU  - Rundgren A
FAU - Mellstrom, D
AU  - Mellstrom D
LA  - eng
PT  - Journal Article
PL  - ENGLAND
TA  - Age Ageing
JT  - Age and ageing
JID - 0375655
RN  - 97C5T2UQ7J (Cholesterol)
SB  - IM
MH  - Aged
MH  - Body Weight
MH  - *Cholecystectomy
MH  - Cholesterol/blood
MH  - Colonic Neoplasms/*etiology
MH  - Female
MH  - Humans
MH  - Male
MH  - Postoperative Complications/etiology
MH  - Risk
MH  - Sex Factors
MH  - Sweden
EDAT- 1983/02/01
MHDA- 1983/02/01 00:01
CRDT- 1983/02/01 00:00
PST - ppublish
SO  - Age Ageing. 1983 Feb;12(1):44-9.

PMID- 7066872
OWN - NLM
STAT- MEDLINE
DA  - 19820624
DCOM- 19820624
LR  - 20071114
IS  - 0008-543X (Print)
IS  - 0008-543X (Linking)
VI  - 49
IP  - 8
DP  - 1982 Apr 15
TI  - Cholecystectomy and the incidence of cancer of the large bowel.
PG  - 1713-5
AB  - As part of an epidemiologic study of cancer of the large bowel in women, female
      residents of King and Pierce counties (Washington) who were diagnosed during
      1976--77 were interviewed regarding previous gallbladder surgery. Their responses
      were compared with those of a random sample of women from the same population. A 
      history of cholecystectomy was somewhat more frequent among patients with colon
      cancer than among controls--we estimate the colon cancer risk in women without a 
      gallbladder to be 1.4 times that of other women--but the 05% confidence limits of
      the relative risk included 1.0 (0.8--2.5). There was no association between
      cholecystectomy and rectal cancer and, among the subsites of colon cancer, the
      magnitude of the excess risk failed to show any consistent right--left gradient. 
      Nonepidemiologic data suggest that cholecystectomy could increase the risk of
      colon cancer. However, if such an association truly exists it is not a strong
      one, and studies larger than those conducted to date are needed to detect this
      association reliably.
FAU - Weiss, N S
AU  - Weiss NS
FAU - Daling, J R
AU  - Daling JR
FAU - Chow, W H
AU  - Chow WH
LA  - eng
GR  - 5 RO1 CA22495/CA/NCI NIH HHS/United States
PT  - Journal Article
PT  - Research Support, U.S. Gov't, P.H.S.
PL  - UNITED STATES
TA  - Cancer
JT  - Cancer
JID - 0374236
SB  - AIM
SB  - IM
MH  - Aged
MH  - Body Weight
MH  - *Cholecystectomy/adverse effects
MH  - Colonic Neoplasms/epidemiology/*etiology
MH  - Female
MH  - Humans
MH  - Menstruation
MH  - Middle Aged
MH  - Parity
MH  - Rectal Neoplasms/epidemiology
MH  - Risk
MH  - Washington
EDAT- 1982/04/15
MHDA- 1982/04/15 00:01
CRDT- 1982/04/15 00:00
PST - ppublish
SO  - Cancer. 1982 Apr 15;49(8):1713-5.

PMID- 6117750
OWN - NLM
STAT- MEDLINE
DA  - 19820120
DCOM- 19820120
LR  - 20150616
IS  - 0140-6736 (Print)
IS  - 0140-6736 (Linking)
VI  - 2
IP  - 8253
DP  - 1981 Oct 31
TI  - Cholecystectomy and colon cancer.
PG  - 986
FAU - Barker, W H
AU  - Barker WH
LA  - eng
PT  - Letter
PL  - ENGLAND
TA  - Lancet
JT  - Lancet (London, England)
JID - 2985213R
SB  - AIM
SB  - IM
MH  - Cholecystectomy/*adverse effects
MH  - Colonic Neoplasms/diagnosis/*etiology
MH  - Female
MH  - Humans
MH  - Male
MH  - Middle Aged
MH  - Risk
EDAT- 1981/10/31
MHDA- 1981/10/31 00:01
CRDT- 1981/10/31 00:00
PST - ppublish
SO  - Lancet. 1981 Oct 31;2(8253):986.

PMID- 6117708
OWN - NLM
STAT- MEDLINE
DA  - 19820128
DCOM- 19820128
LR  - 20150616
IS  - 0140-6736 (Print)
IS  - 0140-6736 (Linking)
VI  - 2
IP  - 8252
DP  - 1981 Oct 24
TI  - Cholecystectomy and carcinoma of the colon.
PG  - 931-2
FAU - Malhotra, S L
AU  - Malhotra SL
LA  - eng
PT  - Letter
PL  - ENGLAND
TA  - Lancet
JT  - Lancet (London, England)
JID - 2985213R
SB  - AIM
SB  - IM
MH  - Bile/metabolism
MH  - Cholecystectomy/*adverse effects
MH  - Colonic Neoplasms/*etiology
MH  - Female
MH  - Humans
MH  - Hydrogen-Ion Concentration
MH  - Male
MH  - Risk
EDAT- 1981/10/24
MHDA- 1981/10/24 00:01
CRDT- 1981/10/24 00:00
AID - S0140-6736(81)91418-5 [pii]
PST - ppublish
SO  - Lancet. 1981 Oct 24;2(8252):931-2.

PMID- 6116936
OWN - NLM
STAT- MEDLINE
DA  - 19811215
DCOM- 19811215
LR  - 20150616
IS  - 0140-6736 (Print)
IS  - 0140-6736 (Linking)
VI  - 2
IP  - 8250
DP  - 1981 Oct 10
TI  - Cholecystectomy and colon cancer.
PG  - 810
FAU - Manousos, O N
AU  - Manousos ON
FAU - Gerovassilis, F
AU  - Gerovassilis F
FAU - Papadimitriou, C
AU  - Papadimitriou C
FAU - Tzonou, A
AU  - Tzonou A
FAU - Polychronopoulou, A
AU  - Polychronopoulou A
FAU - Trichopoulos, D
AU  - Trichopoulos D
LA  - eng
PT  - Journal Article
PL  - ENGLAND
TA  - Lancet
JT  - Lancet (London, England)
JID - 2985213R
SB  - AIM
SB  - IM
MH  - Cholecystectomy/*adverse effects
MH  - Colonic Neoplasms/*etiology
MH  - Female
MH  - Humans
MH  - Male
MH  - Risk
EDAT- 1981/10/10
MHDA- 1981/10/10 00:01
CRDT- 1981/10/10 00:00
AID - S0140-6736(81)90222-1 [pii]
PST - ppublish
SO  - Lancet. 1981 Oct 10;2(8250):810.

PMID- 6115156
OWN - NLM
STAT- MEDLINE
DA  - 19811014
DCOM- 19811014
LR  - 20150616
IS  - 0140-6736 (Print)
IS  - 0140-6736 (Linking)
VI  - 2
IP  - 8243
DP  - 1981 Aug 22
TI  - Cholecystectomy and carcinoma of the colon.
PG  - 379-81
AB  - After cholecystectomy the concentration of secondary bile acids in the bile
      increases. These bile acids have been incriminated in the pathogenesis of
      carcinoma of the colon. Hence the hypothesis that cholecystectomy predisposes to 
      the development of carcinoma of the colon. To test this hypothesis, 1681
      residents of Rochester, Minnesota (460 males and 1221 females), who underwent
      cholecystectomy during 1950-69, were followed up. Carcinoma of the colon
      developed in a higher-than-expected number of patients. However, the association 
      was significant only in females (relative risk 1.7; 95% confidence interval
      1.1-2.5) and even stronger for right-sided carcinoma of the colon (relative risk 
      2.1; 95% confidence interval 1.1-3.6). These data support the hypothesis that
      cholecystectomy may be a predisposing factor in the development of cancer of the 
      colon in women.
FAU - Linos, D
AU  - Linos D
FAU - Beard, C M
AU  - Beard CM
FAU - O'Fallon, W M
AU  - O'Fallon WM
FAU - Dockerty, M B
AU  - Dockerty MB
FAU - Beart, R W Jr
AU  - Beart RW Jr
FAU - Kurland, L T
AU  - Kurland LT
LA  - eng
GR  - GM-14231/GM/NIGMS NIH HHS/United States
PT  - Journal Article
PT  - Research Support, U.S. Gov't, P.H.S.
PL  - ENGLAND
TA  - Lancet
JT  - Lancet (London, England)
JID - 2985213R
RN  - 005990WHZZ (Deoxycholic Acid)
RN  - 5QU0I8393U (Lithocholic Acid)
SB  - AIM
SB  - IM
MH  - Aged
MH  - Bile/metabolism
MH  - Cholecystectomy/*adverse effects
MH  - Colonic Neoplasms/*etiology
MH  - Deoxycholic Acid/metabolism
MH  - Female
MH  - Humans
MH  - Lithocholic Acid/metabolism
MH  - Male
MH  - Middle Aged
MH  - Risk
MH  - Sex Factors
EDAT- 1981/08/22
MHDA- 2001/03/28 10:01
CRDT- 1981/08/22 00:00
AID - S0140-6736(81)90829-1 [pii]
PST - ppublish
SO  - Lancet. 1981 Aug 22;2(8243):379-81.

PMID- 922996
OWN - NLM
STAT- MEDLINE
DA  - 19780127
DCOM- 19780127
LR  - 20091111
IS  - 0009-4773 (Print)
IS  - 0009-4773 (Linking)
VI  - 29
IP  - 2
DP  - 1977 Apr
TI  - [Surgical treatment of gastric carcinoma in the elderly. Clinical considerations 
      on a group of patients undergoing major surgical destruction].
PG  - 151-63
AB  - A group of 24 patients in senile age was subjected to major demolition
      operations, for purposes of radical removal of gastric carcinoma (total
      gastrectomy, subtotal resection, oesophago-gastric resection). In six patients
      the major operation was widened by partial demolition of neighbouring organs
      (liver, colon, pancreas). The flattering results (both immediate and long-term)
      obtained from this operation and the progress reached in the knowledge and
      correction of the senile physiopathological alterations allow encouraging
      developments to be forecast for this surgery, the success of which is subject to 
      careful tactical selections and to close multidisciplinary cooperation directed
      to strengthening vital reserves, assistance of main functions and prompt
      recognitions and treatment of any complications.
FAU - Serio, G
AU  - Serio G
FAU - Marzoli, G P
AU  - Marzoli GP
FAU - Orcalli, T
AU  - Orcalli T
FAU - Romanelli, G V
AU  - Romanelli GV
LA  - ita
PT  - English Abstract
PT  - Journal Article
TT  - Il trattamento chirurgico del carcinoma gastrico nell'anziano. Considerazioni
      cliniche su un gruppo di pazienti sottoposti a demolizioni maggiori.
PL  - ITALY
TA  - Chir Ital
JT  - Chirurgia italiana
JID - 0151753
SB  - IM
MH  - Age Factors
MH  - Aged
MH  - Cholecystectomy
MH  - *Colectomy
MH  - Esophagus/surgery
MH  - Follow-Up Studies
MH  - *Hepatectomy
MH  - Humans
MH  - *Pancreatectomy
MH  - Postoperative Complications
MH  - Risk
MH  - Stomach Neoplasms/*surgery
EDAT- 1977/04/01
MHDA- 1977/04/01 00:01
CRDT- 1977/04/01 00:00
PST - ppublish
SO  - Chir Ital. 1977 Apr;29(2):151-63.
