# Supplementary material for: Expression of Concern: Cholecystectomy can increase the risk of colorectal cancer: A meta-analysis of 10 cohort studies
Source: PLoS One. 2024 Mar 8;19(3):e0300484. doi: 10.1371/journal.pone.0300484 (PMC10923401; doi:10.1371/journal.pone.0300484)
Supplement: S1 File — (ZIP) [file pone.0300484.s001.zip › The relationship between cholecystectomy and the risk of colorectal cancer.Data/PDF/3000375720/pubmed_result (5).txt]

PMID- 8514030
OWN - NLM
STAT- MEDLINE
DA  - 19930722
DCOM- 19930722
LR  - 20061115
IS  - 0016-5085 (Print)
IS  - 0016-5085 (Linking)
VI  - 105
IP  - 1
DP  - 1993 Jul
TI  - A meta-analysis of cholecystectomy and risk of colorectal cancer.
PG  - 130-41
AB  - BACKGROUND: Over 60 studies have addressed the hypothesis that the risk of
      colorectal cancer is increased following cholecystectomy; these studies have
      yielded inconsistent findings. The aim of the present study was to quantitatively
      summarize the results from the collective studies. METHODS: A meta-analysis of
      the published studies addressing the relation between cholecystectomy and
      colorectal cancer was conducted. RESULTS: The combined results from 33
      case-control studies showed an association between cholecystectomy and risk of
      colorectal cancer (pooled relative risk [RR] = 1.34; 95% confidence interval [CI]
      = 1.14-1.57), particularly when limited to the proximal colon (RR = 1.88; 95% CI 
      = 1.54-2.30). In most studies, the risk was stronger when the first 5-15 years
      following the surgery were excluded. The results from 6 cohort studies, with
      follow-up to approximately 15 years postcholecystectomy, were generally null (RR 
      = 0.97; 95% CI = 0.82-1.14). A more limited body of evidence suggests that
      cholelithiasis is related to an elevated risk of proximal colon cancer.
      CONCLUSIONS: Because the risks varied substantially by study design and because
      time since cholecystectomy or potentially confounding factors were often not
      considered, we could not firmly quantitate this risk. However, the findings are
      consistent with other evidence that suggests some characteristic of bile acid
      metabolism increases the risk of cancer of the proximal colon.
FAU - Giovannucci, E
AU  - Giovannucci E
AD  - Channing Laboratory, Department of Medicine, Harvard Medical School, Boston,
      Massachusetts.
FAU - Colditz, G A
AU  - Colditz GA
FAU - Stampfer, M J
AU  - Stampfer MJ
LA  - eng
PT  - Journal Article
PT  - Meta-Analysis
PT  - Research Support, Non-U.S. Gov't
PL  - UNITED STATES
TA  - Gastroenterology
JT  - Gastroenterology
JID - 0374630
SB  - AIM
SB  - IM
CIN - Gastroenterology. 1993 Jul;105(1):286-8. PMID: 8514048
CIN - ACP J Club. 1994 Jan-Feb;120 Suppl 1:24-5
MH  - Case-Control Studies
MH  - *Cholecystectomy
MH  - Cohort Studies
MH  - Colonic Polyps/etiology
MH  - Colorectal Neoplasms/*etiology
MH  - Female
MH  - Humans
MH  - Male
MH  - *Postoperative Complications
MH  - Risk
EDAT- 1993/07/01
MHDA- 1993/07/01 00:01
CRDT- 1993/07/01 00:00
AID - S0016508593002185 [pii]
PST - ppublish
SO  - Gastroenterology. 1993 Jul;105(1):130-41.
